# Supplementary material for: Multi‐Omics Reveals Dysregulated Neurotransmitter Systems in Aging and CNS Disorders
Source: Aging Cell. 2026 May 13;25(5):e70544. doi: 10.1111/acel.70544 (PMC13171466; doi:10.1111/acel.70544)
Supplement: Supplementary file 2 — Table S1: Sample database source and basic information. Table S2: The number of cell for cell type from different diseases. Table S3: NTS‐related genes. Table S4: NTS related differentially expressed genes in different disease. Table S5: SampleID‐aware disease‐versus‐age‐matched control classification performance across major cell types. Table S6: NTS module‐related genes for ExN in different diseases. [file ACEL-25-e70544-s001.xlsx]

## Sheet: Supplementary table 1
Supplementary table 1. Sample database source and basic information.
SampleID	Diagnosis	Age	Sex	Region	Group	datasets	Age_Group
DSC8	Control	19	F	PFC	Adult	EGAD00001008287	10s
DSC12	Control	20	F	PFC	Adult	EGAD00001008287	20s
DSC14	Control	58	M	PFC	Adult	EGAD00001008287	50s
DSC16	Control	20	M	PFC	Adult	EGAD00001008287	20s
DSC20	Control	24	M	PFC	Adult	EGAD00001008287	20s
DSC26	Control	60	M	PFC	Adult	EGAD00001008287	60s
DSC28	Control	21	M	PFC	Adult	EGAD00001008287	20s
DSC30	Control	63	M	PFC	Aging	EGAD00001008287	60s
DSC34	Control	65	M	PFC	Aging	EGAD00001008287	60s
DSC40	Control	36	M	PFC	Adult	EGAD00001008287	30s
DSC42	Control	57	M	PFC	Adult	EGAD00001008287	50s
DSC44	Control	35	F	PFC	Adult	EGAD00001008287	30s
DSC46	Control	61	F	PFC	Aging	EGAD00001008287	60s
DSC47	Control	70	M	PFC	Aging	EGAD00001008287	70s
DSC51	Control	85	F	PFC	Aging	EGAD00001008287	80s
DSC53	Control	91	F	PFC	Longevity	EGAD00001008287	90s
DSC54	Control	94	M	PFC	Longevity	EGAD00001008287	90s
DSC56	Control	74	F	PFC	Aging	EGAD00001008287	70s
DSC57	Control	76	F	PFC	Aging	EGAD00001008287	70s
GSM4157071	Control	70	M	PFC	Aging	GSE140231	70s
GSM4157073	Control	55	M	PFC	Adult	GSE140231	50s
GSM4157075	Control	70	M	PFC	Aging	GSE140231	70s
GSM4157077	Control	56	F	PFC	Adult	GSE140231	50s
GSM4206903	Control	44	M	PFC	Adult	GSE141552	40s
GSM4206904	Control	56	M	PFC	Adult	GSE141552	50s
GSM4206905	Control	56	M	PFC	Adult	GSE141552	50s
GSM4206906	Control	69	M	PFC	Aging	GSE141552	60s
GSM4206907	Control	58	M	PFC	Adult	GSE141552	50s
GSM4281975	Control	39	M	PFC	Adult	GSE144136	30s
GSM4281976	Control	39	M	PFC	Adult	GSE144136	30s
GSM4281980	Control	39	M	PFC	Adult	GSE144136	30s
GSM4281982	Control	39	M	PFC	Adult	GSE144136	30s
GSM4281985	Control	39	M	PFC	Adult	GSE144136	30s
GSM4281986	Control	39	M	PFC	Adult	GSE144136	30s
GSM4281988	Control	39	M	PFC	Adult	GSE144136	30s
GSM4281989	Control	39	M	PFC	Adult	GSE144136	30s
GSM4281992	Control	39	M	PFC	Adult	GSE144136	30s
GSM4281993	Control	39	M	PFC	Adult	GSE144136	30s
GSM4281994	Control	39	M	PFC	Adult	GSE144136	30s
GSM4281995	Control	39	M	PFC	Adult	GSE144136	30s
GSM4282000	Control	39	M	PFC	Adult	GSE144136	30s
GSM4282002	Control	39	M	PFC	Adult	GSE144136	30s
GSM4282004	Control	39	M	PFC	Adult	GSE144136	30s
GSM4775573	Control	93	M	PFC	Longevity	GSE157827	90s
GSM4775574	Control	90	M	PFC	Longevity	GSE157827	90s
GSM4775575	Control	87	M	PFC	Aging	GSE157827	80s
GSM4775576	Control	85	M	PFC	Aging	GSE157827	80s
GSM4775577	Control	74	F	PFC	Aging	GSE157827	70s
GSM4775578	Control	79	F	PFC	Aging	GSE157827	70s
GSM4775579	Control	89	M	PFC	Aging	GSE157827	80s
GSM4775580	Control	78	M	PFC	Aging	GSE157827	70s
GSM4775581	Control	94	F	PFC	Longevity	GSE157827	90s
GSM4848447	Control	58	M	PFC	Young	GSE159812	50s
GSM4848448	Control	77	M	PFC	Aging	GSE159812	70s
GSM4848449	Control	82	M	PFC	Aging	GSE159812	80s
GSM4848450	Control	79	F	PFC	Aging	GSE159812	70s
GSM5171528	Control	90	M	PFC	Aging	GSE159812	90s
GSM5171529	Control	83	M	PFC	Aging	GSE159812	80s
GSM5171530	Control	63	M	PFC	Aging	GSE159812	60s
GSM5138546	Control	20	F	PFC	Adult	GSE168408	20s
GSM5138547	Control	20	F	PFC	Adult	GSE168408	20s
GSM5138549	Control	25	F	PFC	Adult	GSE168408	20s
GSM5138551	Control	40	M	PFC	Adult	GSE168408	40s
GSM5292838	Control	79	M	PFC	Aging	GSE174367	70s
GSM5292839	Control	74	F	PFC	Aging	GSE174367	70s
GSM5292851	Control	83	M	PFC	Aging	GSE174367	80s
GSM5292852	Control	90	M	PFC	Longevity	GSE174367	90s
GSM5292853	Control	90	F	PFC	Longevity	GSE174367	90s
GSM5292854	Control	79	M	PFC	Aging	GSE174367	70s
GSM5292855	Control	79	F	PFC	Aging	GSE174367	70s
GSM5292856	Control	79	M	PFC	Aging	GSE174367	70s
GSM6597382	Control	48	F	PFC	Adult	GSE213982	40s
GSM6597356	Control	48	F	PFC	Adult	GSE213982	40s
GSM6597359	Control	48	F	PFC	Adult	GSE213982	40s
GSM6597368	Control	48	F	PFC	Adult	GSE213982	40s
GSM6597369	Control	48	F	PFC	Adult	GSE213982	40s
GSM6597370	Control	48	F	PFC	Adult	GSE213982	40s
GSM6597371	Control	48	F	PFC	Adult	GSE213982	40s
GSM6597373	Control	48	F	PFC	Adult	GSE213982	40s
GSM6597376	Control	48	F	PFC	Adult	GSE213982	40s
GSM6597378	Control	48	F	PFC	Adult	GSE213982	40s
GSM6597379	Control	48	F	PFC	Adult	GSE213982	40s
GSM6597380	Control	48	F	PFC	Adult	GSE213982	40s
GSM6597381	Control	48	F	PFC	Adult	GSE213982	40s
GSM6597383	Control	48	F	PFC	Adult	GSE213982	40s
GSM6597384	Control	48	F	PFC	Adult	GSE213982	40s
GSM6597385	Control	48	F	PFC	Adult	GSE213982	40s
GSM6597386	Control	48	F	PFC	Adult	GSE213982	40s
GSM6597390	Control	48	F	PFC	Adult	GSE213982	40s
Br5161_DLPFC	Control	54	M	PFC	Adult	PMID34582785	50s
Br5212_DLPFC	Control	52	M	PFC	Adult	PMID34582785	50s
Br5207_DLPFC	Control	62	M	PFC	Aging	PMID34582785	60s
Br2720_Mid	Control	48	F	PFC	Adult	PMID36824961	40s
Br2720_Post	Control	48	F	PFC	Adult	PMID36824961	40s
Br2743_Ant	Control	62	M	PFC	Aging	PMID36824961	60s
Br2743_Mid	Control	62	M	PFC	Aging	PMID36824961	60s
Br3942_Ant	Control	48	M	PFC	Adult	PMID36824961	40s
Br3942_Mid	Control	48	M	PFC	Adult	PMID36824961	40s
Br6423_Ant	Control	52	M	PFC	Adult	PMID36824961	50s
Br6423_Post	Control	52	M	PFC	Adult	PMID36824961	50s
Br6432_Ant	Control	49	M	PFC	Adult	PMID36824961	40s
Br6471_Ant	Control	55	M	PFC	Adult	PMID36824961	50s
Br6471_Mid	Control	55	M	PFC	Adult	PMID36824961	50s
Br6522_Mid	Control	33	M	PFC	Adult	PMID36824961	30s
Br6522_Post	Control	33	M	PFC	Adult	PMID36824961	30s
Br8325_Ant	Control	58	F	PFC	Adult	PMID36824961	50s
Br8325_Mid	Control	58	F	PFC	Adult	PMID36824961	50s
Br8492_Mid	Control	53	F	PFC	Adult	PMID36824961	50s
Br8492_Post	Control	53	F	PFC	Adult	PMID36824961	50s
Br8667_Ant	Control	37	F	PFC	Adult	PMID36824961	30s
Br8667_Mid	Control	37	F	PFC	Adult	PMID36824961	30s
SRR9262923	Control	19	M	PFC	Adult	PRJNA434002	10s
SRR9262937	Control	19	F	PFC	Adult	PRJNA434002	10s
SRR9262938	Control	22	M	PFC	Adult	PRJNA434002	20s
SRR9262956	Control	21	M	PFC	Adult	PRJNA434002	20s
SRR9264382	Control	44	F	PFC	Adult	PRJNA434002	40s
SRR9264383	Control	34	F	PFC	Adult	PRJNA434002	30s
SRR9264385	Control	19	M	PFC	Adult	PRJNA434002	10s
SRR9264388	Control	54	F	PFC	Adult	PRJNA434002	50s
SRR9264389	Control	39	M	PFC	Adult	PRJNA434002	30s
SRR9123040	Control	61	F	PFC	Aging	PRJNA434002	60s
SRR9123041	Control	68	M	PFC	Aging	PRJNA434002	60s
SRR9123035	Control	34	F	PFC	Adult	PRJNA434002	30s
SRR9123036	Control	39	M	PFC	Adult	PRJNA434002	30s
SRR9123037	Control	44	F	PFC	Adult	PRJNA434002	40s
SRR9123032	Control	54	F	PFC	Adult	PRJNA434002	50s
MB7	Control	57	F	PFC	Adult	SCZ	50s
MB9	Control	78	F	PFC	Aging	SCZ	70s
MB11	Control	55	M	PFC	Adult	SCZ	50s
MB13	Control	61	M	PFC	Aging	SCZ	60s
MB15	Control	70	F	PFC	Aging	SCZ	70s
MB16	Control	55	M	PFC	Adult	SCZ	50s
MB17	Control	53	M	PFC	Adult	SCZ	50s
MB18_2	Control	55	M	PFC	Adult	SCZ	50s
MB19	Control	64	M	PFC	Aging	SCZ	60s
MB21	Control	54	F	PFC	Adult	SCZ	50s
MB51	Control	73	M	PFC	Aging	SCZ	70s
MB53	Control	88	F	PFC	Aging	SCZ	80s
MB55	Control	51	M	PFC	Adult	SCZ	50s
MB57	Control	68	F	PFC	Aging	SCZ	60s
DSC11	DS	20	M	PFC	Young	EGAD00001008287	20s
DSC23	DS	13	M	PFC	Young	EGAD00001008287	10s
DSC27	DS	15	M	PFC	Young	EGAD00001008287	10s
DSC33	DS	56	F	PFC	Old	EGAD00001008287	50s
DSC35	DS	65	M	PFC	Old	EGAD00001008287	60s
DSC41	DS	39	F	PFC	Young	EGAD00001008287	30s
DSC43	DS	32	M	PFC	Young	EGAD00001008287	30s
DSC45	DS	60	F	PFC	Old	EGAD00001008287	60s
DSC9	DS	57	M	PFC	Old	EGAD00001008287	50s
GSM4206900	AUD	55	M	PFC	Adult	GSE141552	50s
GSM4206901	AUD	53	M	PFC	Adult	GSE141552	50s
GSM4206902	AUD	53	M	PFC	Adult	GSE141552	50s
GSM4281974	MDD	39	M	PFC	Adult	GSE144136	30s
GSM4281977	MDD	39	M	PFC	Adult	GSE144136	30s
GSM4281978	MDD	39	M	PFC	Adult	GSE144136	30s
GSM4281979	MDD	39	M	PFC	Adult	GSE144136	30s
GSM4281981	MDD	39	M	PFC	Adult	GSE144136	30s
GSM4281983	MDD	39	M	PFC	Adult	GSE144136	30s
GSM4281984	MDD	39	M	PFC	Adult	GSE144136	30s
GSM4281987	MDD	39	M	PFC	Adult	GSE144136	30s
GSM4281990	MDD	39	M	PFC	Adult	GSE144136	30s
GSM4281991	MDD	39	M	PFC	Adult	GSE144136	30s
GSM4281996	MDD	39	M	PFC	Adult	GSE144136	30s
GSM4281999	MDD	39	M	PFC	Adult	GSE144136	30s
GSM4282001	MDD	39	M	PFC	Adult	GSE144136	30s
GSM4282003	MDD	39	M	PFC	Adult	GSE144136	30s
GSM4282005	MDD	39	M	PFC	Adult	GSE144136	30s
GSM4282006	MDD	39	M	PFC	Adult	GSE144136	30s
GSM4282007	MDD	39	M	PFC	Adult	GSE144136	30s
GSM4775561	AD	69	M	PFC	Aging	GSE157827	60s
GSM4775562	AD	71	M	PFC	Aging	GSE157827	70s
GSM4775563	AD	72	F	PFC	Aging	GSE157827	70s
GSM4775564	AD	85	M	PFC	Aging	GSE157827	80s
GSM4775566	AD	69	M	PFC	Aging	GSE157827	60s
GSM4775567	AD	60	F	PFC	Aging	GSE157827	60s
GSM4775568	AD	95	M	PFC	Longevity	GSE157827	90s
GSM4775569	AD	78	F	PFC	Aging	GSE157827	70s
GSM4775570	AD	87	F	PFC	AD	GSE157827	80s
GSM4775571	AD	84	M	PFC	AD	GSE157827	80s
GSM4775572	AD	63	M	PFC	AD	GSE157827	60s
BN771	COVID	78	M	PFC	Old	GSE159812	70s
BN772	COVID	55	M	PFC	Young	GSE159812	50s
BN773	COVID	68	M	PFC	Old	GSE159812	60s
BN775	COVID	60	M	PFC	Old	GSE159812	60s
BN776	COVID	79	M	PFC	Old	GSE159812	70s
BN788	COVID	69	M	PFC	Old	GSE159812	60s
BN790	COVID	57	M	PFC	Young	GSE159812	50s
BN791	COVID	69	F	PFC	Old	GSE159812	60s
GSM5292840	AD	90	F	PFC	AD	GSE174367	90s
GSM5292841	AD	90	F	PFC	AD	GSE174367	90s
GSM5292842	AD	86	M	PFC	AD	GSE174367	80s
GSM5292843	AD	81	M	PFC	AD	GSE174367	80s
GSM5292844	AD	80	M	PFC	AD	GSE174367	80s
GSM5292845	AD	87	F	PFC	AD	GSE174367	80s
GSM5292846	AD	90	F	PFC	AD	GSE174367	90s
GSM5292847	AD	89	F	PFC	AD	GSE174367	80s
GSM5292848	AD	90	M	PFC	AD	GSE174367	90s
GSM5292849	AD	90	M	PFC	AD	GSE174367	90s
GSM5292850	AD	89	F	PFC	AD	GSE174367	80s
GSM6597355	MDD	48	F	PFC	Adult	GSE213982	40s
GSM6597357	MDD	48	F	PFC	Adult	GSE213982	40s
GSM6597358	MDD	48	F	PFC	Adult	GSE213982	40s
GSM6597360	MDD	48	F	PFC	Adult	GSE213982	40s
GSM6597361	MDD	48	F	PFC	Adult	GSE213982	40s
GSM6597362	MDD	48	F	PFC	Adult	GSE213982	40s
GSM6597363	MDD	48	F	PFC	Adult	GSE213982	40s
GSM6597364	MDD	48	F	PFC	Adult	GSE213982	40s
GSM6597365	MDD	48	F	PFC	Adult	GSE213982	40s
GSM6597366	MDD	48	F	PFC	Adult	GSE213982	40s
GSM6597367	MDD	48	F	PFC	Adult	GSE213982	40s
GSM6597372	MDD	48	F	PFC	Adult	GSE213982	40s
GSM6597374	MDD	48	F	PFC	Adult	GSE213982	40s
GSM6597375	MDD	48	F	PFC	Adult	GSE213982	40s
GSM6597377	MDD	48	F	PFC	Adult	GSE213982	40s
GSM6597387	MDD	48	F	PFC	Adult	GSE213982	40s
GSM6597388	MDD	48	F	PFC	Adult	GSE213982	40s
GSM6597389	MDD	48	F	PFC	Adult	GSE213982	40s
GSM6597391	MDD	48	F	PFC	Adult	GSE213982	40s
GSM6597392	MDD	48	F	PFC	Adult	GSE213982	40s
SRR9262917	ASD	20	M	PFC	Adult	PRJNA434002	20s
SRR9262925	ASD	15	F	PFC	Adult	PRJNA434002	10s
SRR9262936	ASD	15	M	PFC	Adult	PRJNA434002	10s
SRR9262940	ASD	20	M	PFC	Adult	PRJNA434002	20s
SRR9262943	ASD	21	M	PFC	Adult	PRJNA434002	20s
SRR9262945	ASD	19	M	PFC	Adult	PRJNA434002	10s
SRR9262948	ASD	16	M	PFC	Adult	PRJNA434002	10s
SRR9262950	ASD	19	F	PFC	Adult	PRJNA434002	10s
MS4	MS	42	F	PFC	Young	PRJNA544731	40s
MS6	MS	40	M	PFC	Young	PRJNA544731	40s
MS7	MS	40	M	PFC	Young	PRJNA544731	40s
MS8	MS	50	F	PFC	Young	PRJNA544731	50s
MS12	MS	44	F	PFC	Young	PRJNA544731	40s
MB10	SCZ	79	F	PFC	Aging	SCZ	70s
MB12	SCZ	55	F	PFC	Adult	SCZ	50s
MB14	SCZ	66	F	PFC	Aging	SCZ	60s
MB22	SCZ	63	F	PFC	Aging	SCZ	60s
MB23	SCZ	64	M	PFC	Aging	SCZ	60s
MB54	SCZ	77	F	PFC	Aging	SCZ	70s
MB56	SCZ	79	M	PFC	Aging	SCZ	70s
MB6	SCZ	71	M	PFC	Aging	SCZ	70s
MB8_1	SCZ	59	M	PFC	Adult	SCZ	50s
MB8_2	SCZ	59	M	PFC	Adult	SCZ	50s
ROS25	AD	81	F	PFC	NA	syn18485175	80s
ROS26	AD	90	F	PFC	Longevity	syn18485175	90s
ROS27	AD	90	F	PFC	Longevity	syn18485175	90s
ROS28	AD	88	F	PFC	Aging	syn18485175	80s
ROS30	AD	87	F	PFC	Aging	syn18485175	80s
ROS32	AD	90	F	PFC	Longevity	syn18485175	90s
ROS33	AD	90	F	PFC	Longevity	syn18485175	90s
ROS34	AD	75	F	PFC	Aging	syn18485175	70s
ROS35	AD	84	F	PFC	Aging	syn18485175	80s
ROS36	AD	90	F	PFC	Aging	syn18485175	90s
ROS37	AD	86	M	PFC	Aging	syn18485175	80s
ROS38	AD	88	M	PFC	Aging	syn18485175	80s
ROS39	AD	90	M	PFC	Longevity	syn18485175	90s
ROS40	AD	86	M	PFC	Aging	syn18485175	80s
ROS41	AD	86	M	PFC	Aging	syn18485175	80s
ROS42	AD	87	M	PFC	Aging	syn18485175	80s
ROS43	AD	84	M	PFC	Aging	syn18485175	80s
ROS44	AD	81	M	PFC	Aging	syn18485175	80s
ROS46	AD	83	M	PFC	Aging	syn18485175	80s
ROS47	AD	87	M	PFC	Aging	syn18485175	80s
ROS48	AD	86	M	PFC	Aging	syn18485175	80s
syn21125841_AD1	AD	86	F	PFC	AD	syn21125841	80s
syn21125841_AD2	AD	86	M	PFC	AD	syn21125841	80s
syn21125841_AD3	AD	98	F	PFC	Longevity	syn21125841	90s
syn21125841_AD5	AD	83	F	PFC	AD	syn21125841	80s
syn21125841_AD7	AD	89	F	PFC	AD	syn21125841	80s
syn21125841_AD8	AD	90	F	PFC	Longevity	syn21125841	90s
syn21125841_AD9	AD	101	F	PFC	Longevity	syn21125841	90s
syn21125841_AD10	AD	84	M	PFC	AD	syn21125841	80s
syn21125841_AD11	AD	88	M	PFC	AD	syn21125841	80s
syn21125841_AD12	AD	93	M	PFC	Longevity	syn21125841	90s
syn21125841_AD13	AD	82	M	PFC	AD	syn21125841	80s
D19_4118	AD	87	M	PFC	Aging	syn38120890	80s
D19_4166	AD	84	F	PFC	Aging	syn38120890	80s
D19_4798	AD	89	M	PFC	Aging	syn38120890	80s
D19_4799	AD	89	F	PFC	Aging	syn38120890	80s
D19_4800	AD	89	F	PFC	Aging	syn38120890	80s
D19_5058	AD	90	M	PFC	Longevity	syn38120890	90s
D19_5967	AD	94	F	PFC	Longevity	syn38120890	90s
D19_5981	AD	83	M	PFC	Aging	syn38120890	80s
D19_6011	AD	92	M	PFC	Longevity	syn38120890	90s
D19_7312	AD	89	F	PFC	Aging	syn38120890	80s
D19_7329	AD	88	F	PFC	Aging	syn38120890	80s
D19_7334	AD	72	F	PFC	Aging	syn38120890	70s
D19_7336	AD	89	M	PFC	Aging	syn38120890	80s
D19_10914_8	AD	92	F	PFC	Longevity	syn38120890	90s
D19_10914_10	AD	86	M	PFC	Aging	syn38120890	80s
ROS1	Control	90	F	PFC	Longevity	syn18485175	90s
ROS2	Control	90	F	PFC	Longevity	syn18485175	90s
ROS3	Control	79	F	PFC	Aging	syn18485175	70s
ROS4	Control	90	F	PFC	Longevity	syn18485175	90s
ROS5	Control	89	F	PFC	Aging	syn18485175	80s
ROS6	Control	84	F	PFC	Aging	syn18485175	80s
ROS7	Control	90	F	PFC	Longevity	syn18485175	90s
ROS8	Control	88	F	PFC	Aging	syn18485175	80s
ROS9	Control	87	F	PFC	Aging	syn18485175	80s
ROS10	Control	90	F	PFC	Longevity	syn18485175	90s
ROS11	Control	90	F	PFC	Longevity	syn18485175	90s
ROS12	Control	82	F	PFC	Aging	syn18485175	80s
ROS13	Control	80	M	PFC	Aging	syn18485175	80s
ROS14	Control	88	M	PFC	Aging	syn18485175	80s
ROS15	Control	88	M	PFC	Aging	syn18485175	80s
ROS16	Control	85	M	PFC	Aging	syn18485175	80s
ROS17	Control	77	M	PFC	Aging	syn18485175	70s
ROS18	Control	90	M	PFC	Longevity	syn18485175	90s
ROS19	Control	81	M	PFC	Aging	syn18485175	80s
ROS21	Control	86	M	PFC	Aging	syn18485175	80s
ROS22	Control	83	M	PFC	Aging	syn18485175	80s
ROS23	Control	88	M	PFC	Aging	syn18485175	80s
ROS24	Control	87	M	PFC	Aging	syn18485175	80s
syn21125841_C1	Control	85	F	PFC	Aging	syn21125841	80s
syn21125841_C2	Control	86	M	PFC	Aging	syn21125841	80s
syn21125841_C3	Control	101	F	PFC	Longevity	syn21125841	90s
syn21125841_C4	Control	93	M	PFC	Longevity	syn21125841	90s
syn21125841_C5	Control	82	F	PFC	Aging	syn21125841	80s
syn21125841_C6	Control	87	F	PFC	Aging	syn21125841	80s
syn21125841_C7	Control	89	F	PFC	Aging	syn21125841	80s
syn21125841_C8	Control	90	F	PFC	Longevity	syn21125841	90s
syn21125841_C9	Control	96	F	PFC	Longevity	syn21125841	90s
syn21125841_C11	Control	88	M	PFC	Aging	syn21125841	80s
syn21125841_C12	Control	91	M	PFC	Longevity	syn21125841	90s
D19_4114	Control	76	F	PFC	Aging	syn38120890	70s
D19_4115	Control	89	F	PFC	Aging	syn38120890	80s
D19_4119	Control	82	F	PFC	Aging	syn38120890	80s
D19_4120	Control	76	M	PFC	Aging	syn38120890	70s
D19_4127	Control	92	M	PFC	Longevity	syn38120890	90s
D19_4136	Control	82	F	PFC	Aging	syn38120890	80s
D19_4138	Control	72	F	PFC	Aging	syn38120890	70s
D19_4140	Control	84	M	PFC	Aging	syn38120890	80s
D19_4143	Control	82	F	PFC	Aging	syn38120890	80s
D19_5029	Control	82	F	PFC	Aging	syn38120890	80s
D19_5991	Control	72	M	PFC	Aging	syn38120890	70s
SRR9123035	Control	34	F	PFC	Adult	PRJNA544731	30s
SRR9123036	Control	39	M	PFC	Adult	PRJNA544731	30s
SRR9123037	Control	44	F	PFC	Adult	PRJNA544731	40s
SRR9123032	Control	54	F	PFC	Adult	PRJNA544731	50s
SRR9123040	Control	61	F	PFC	Aging	PRJNA544731	60s
SRR9123041	Control	68	M	PFC	Aging	PRJNA544731	60s

## Sheet: Supplementary table 2
Supplementary Table 2: The number of cell for cell type from different diseases.
Endo	Artery	Capillary	Vein
AUD	22.6415	47.1698	30.1887
COVID	5.9761	69.7211	24.3028
MS	5.95238	72.619	21.4286
AD	5.19952	76.179	18.6215
ASD	3.59712	77.6978	18.705
DS	4.26009	80.0448	15.6951
MDD	1.81269	91.994	6.19335
Control	7.27554	80.2632	12.4613
Micro	HM	TM	ARM	CAM	CPM
Control	51.5112	19.2562	18.1346	10.4486	0.649351
MDD	80.6061	6.16162	6.06061	6.9697	0.20202
ASD	60.9307	9.52381	6.60173	20.7792	2.1645
AUD	60	20	12.5	7.5	0
AD	27.9911	39.2471	21.9779	10.0758	0.708163
DS	21.8941	26.553	37.1181	13.2892	1.14562
COVID	21.6086	39.3758	30.2521	8.28331	0.480192
MS	20.438	25.8603	23.4619	29.8227	0.417101
Astro	A1	A2	A3	A4	A5	A6	A7	A8	A9	A10	A11
Control	40.9866	7.23463	11.533	1.445	8.01597	13.4564	2.51186	11.3092	2.70093	0.571054	0.235367
AUD	60.5714	4	8.57143	0	1.33333	17.3333	1.90476	6.09524	0	0.190476	0
MDD	47.216	2.47463	6.50829	0	2.22717	20.3662	3.88518	16.4068	0.445434	0.445434	0.0247464
ASD	46.8468	6.85328	15.5084	0	2.28443	13.7387	1.09395	7.07851	6.04891	0.546976	0
DS	37.607	6.06516	14.9527	0.0300255	11.0794	9.66822	1.84657	11.4097	6.11019	1.03588	0.195166
COVID	36.3059	11.4896	8.41683	0.501002	22.2111	7.21443	2.07081	7.78223	3.70741	0.300601	0
MS	36.2882	6.11716	14.6708	0	11.6122	13.7377	1.96993	14.8782	0.0518403	0.673924	0
AD	34.2337	11.9348	11.6164	6.23541	13.2987	9.87052	2.31904	9.79091	0.419232	0.265336	0.0159202
InN	InN_ADAMTS12	InN_CNR1_CCK	InN_LAMP5_RELN	InN_LAMP5_SV2C	InN_LHX6_SLIT2	InN_LHX6_TLE4	InN_NR2F2_CNR1	InN_PVALB_CALM1	InN_PVALB_LINGO1	InN_PVALB_TRPS1	InN_SST_NPY	InN_SV2C_KIT	InN_VIP_CALB2
Control	2.9671	0.675561	3.47086	3.95136	23.4075	18.3386	4.76382	3.18811	1.2867	2.87583	0.453655	8.15505	26.4659
AD	1.49167	0.610229	2.84773	5.07071	26.9518	12.437	4.35393	2.42154	0	0.406819	0.353545	10.4707	32.5843
ASD	3.5825	0.757837	3.72029	2.85911	21.3228	19.0148	6.09714	3.89252	0	0.0688943	1.13676	7.57837	29.969
AUD	3.7037	0	1.85185	3.7037	25	20.3704	3.00926	2.5463	0	0.231481	0.925926	6.01852	32.6389
COVID	1.83316	0.265675	3.02869	5.81828	30.7386	13.3634	3.69288	1.19554	0	0.371945	0.557917	11.61	27.5239
DS	5.36601	1.02515	4.53308	3.45988	17.7158	21.448	3.97245	3.79625	0.0320359	0.480538	0.704789	11.629	25.8369
MDD	2.15015	0.757197	3.26452	5.13608	29.4378	16.0511	3.35024	4.25745	0	0.485749	1.03579	9.60783	24.466
MS	2.31975	0.752351	2.94671	4.95298	21.5047	18.3072	3.94984	2.82132	0	0.0626959	0.376176	8.08777	33.9185
SCZ	1.72932	0.131808	3.69062	5.36722	26.5092	14.9365	5.40412	0.817209	2.68888	1.26536	0.36379	9.6167	27.4793
	AD	ASD	AUD	Control	COVID	DS	MDD	MS	SCZ
ExN_CBLN2	0.0034478	0	0	1.62718	0	0.235803	0.0237793	0	6.52174
L2_CUX2	40.9478	44.8224	35.4232	41.5767	40.4304	54.5883	42.8424	36.5876	40.5414
L3_5_RORB_PLCH1	8.52641	7.04798	6.58307	8.33563	8.03861	7.43761	7.96872	5.7675	10.5443
L3_5_RORB_IL1RAPL2	24.7949	17.7013	10.4493	19.7571	28.6573	13.1165	18.4871	18.8946	19.6312
L3_5_RORB_PCP4	2.28934	1.0843	0	1.71901	1.06021	0.786009	1.77024	2.10273	1.37918
L3_5_RORB_NRGN	1.1326	0.0542152	0.104493	0.658402	0.348129	0.304578	0.0766223	0.270351	0.349685
ExN_NRGN	4.0753	15.1396	34.0648	9.89164	3.6237	13.9418	10.27	11.9856	0.515968
L6_THEMIS_NFIA	8.20576	5.39442	5.95611	6.20202	6.99422	3.01631	7.70714	8.86152	7.23333
L5_6_IT	2.67722	1.7891	1.4629	2.12718	2.27866	1.29691	1.73061	4.02523	2.74857
L5_6_NP	2.24797	1.85687	1.88088	2.01882	2.26284	1.34604	2.12693	2.64344	2.28151
L6_CT	2.48069	3.06316	2.61233	3.43251	2.87206	2.86893	2.89051	4.62601	5.50937
L6b	2.6186	2.04663	1.4629	2.65381	3.43382	1.06111	4.1059	4.23551	2.74368
	AD	ASD	AUD	Control	COVID	DS	MDD	MS	SCZ
ExN	58008	7378	957	217800	12639	10178	37848	3329	40894
InN	20648	2903	432	111759	3764	6243	13999	1595	18967
MOL	76091	1986	485	185753	6561	31202	8106	5452	0
OPC	10016	1792	226	25086	1520	2831	2777	1130	0
Astro	18844	3108	525	51834	2994	6661	4041	1929	0
Micro	8049	924	120	16940	833	3928	990	959	0
Endo	827	139	53	2584	251	446	662	84	0
Peri	799	73	51	3737	164	333	457	94	0
	193282	18303	2849	615493	28726	61822	68880	14572	59861
	AD	ASD	AUD	Control	COVID	DS	MDD	MS	SCZ
ExN	30.0121	40.3103	33.5907	35.3863	43.9985	16.4634	54.9477	22.8452	68.3149
InN	10.6828	15.8608	15.1632	18.1576	13.1031	10.0983	20.3238	10.9456	31.6851
MOL	39.3679	10.8507	17.0235	30.1795	22.8399	50.4707	11.7683	37.4142	0
OPC	5.18207	9.79074	7.93261	4.07576	5.29137	4.57928	4.03165	7.7546	0
Astro	9.74949	16.9808	18.4275	8.42154	10.4226	10.7745	5.86672	13.2377	0
Micro	4.16438	5.04835	4.212	2.75227	2.89981	6.35373	1.43728	6.58111	0
Endo	0.427872	0.759438	1.8603	0.419826	0.873773	0.721426	0.961092	0.576448	0
Peri	0.413386	0.398842	1.7901	0.607156	0.570911	0.538643	0.663473	0.645073	0
	10s	20s	30s	40s	50s	60s	70s	80s	90s
ExN	4000	9310	23496	18525	50751	23024	38218	33942	16534
InN	1602	3643	10694	9595	30971	13115	21150	15216	5773
MOL	4784	20781	5984	6074	18010	14358	43091	42123	30548
OPC	874	3545	2911	2799	1929	2510	4541	3517	2460
Astro	2000	7575	5611	4923	5505	5031	9374	6837	4978
Micro	891	2701	1059	927	1518	1523	2916	2586	2819
Endo	166	231	438	554	290	241	179	306	179
Peri	139	258	469	1077	706	189	291	357	251
	14456	48044	50662	44474	109680	59991	119760	104884	63542
	10s	20s	30s	40s	50s	60s	70s	80s	90s
ExN	27.6702	19.3781	46.378	41.6536	46.2719	38.3791	31.9122	32.3615	26.0206
InN	11.0819	7.58263	21.1085	21.5744	28.2376	21.8616	17.6603	14.5075	9.08533
MOL	33.0935	43.2541	11.8116	13.6574	16.4205	23.9336	35.9811	40.1615	48.0753
OPC	6.04593	7.37865	5.74592	6.29356	1.75875	4.18396	3.79175	3.35323	3.87146
Astro	13.8351	15.7668	11.0754	11.0694	5.01915	8.38626	7.82732	6.51863	7.83419
Micro	6.16353	5.62193	2.09032	2.08436	1.38403	2.53871	2.43487	2.46558	4.43644
Endo	1.14831	0.480809	0.864553	1.24567	0.264406	0.401727	0.149466	0.291751	0.281703
Peri	0.961538	0.537008	0.925743	2.42164	0.643691	0.315047	0.242986	0.340376	0.395014
	10s	20s	30s	40s	50s	60s	70s	80s	90s
ExN	27.6702	19.3781	46.378	41.6536	46.2719	38.3791	31.9122	32.3615	26.0206
InN	11.0819	7.58263	21.1085	21.5744	28.2376	21.8616	17.6603	14.5075	9.08533
MOL	33.0935	43.2541	11.8116	13.6574	16.4205	23.9336	35.9811	40.1615	48.0753
OPC	6.04593	7.37865	5.74592	6.29356	1.75875	4.18396	3.79175	3.35323	3.87146
Astro	13.8351	15.7668	11.0754	11.0694	5.01915	8.38626	7.82732	6.51863	7.83419
Micro	6.16353	5.62193	2.09032	2.08436	1.38403	2.53871	2.43487	2.46558	4.43644
Endo	1.14831	0.480809	0.864553	1.24567	0.264406	0.401727	0.149466	0.291751	0.281703
Peri	0.961538	0.537008	0.925743	2.42164	0.643691	0.315047	0.242986	0.340376	0.395014
	ExN	InN	MOL	OPC	Astro	Micro	Endo	Peri		ExN/InN
10s	27.6702	11.0819	33.0935	6.04593	13.8351	6.16353	1.14831	0.961538		2.49688
20s	19.3781	7.58263	43.2541	7.37865	15.7668	5.62193	0.480809	0.537008		2.55559
30s	46.378	21.1085	11.8116	5.74592	11.0754	2.09032	0.864553	0.925743		2.19712
40s	41.6536	21.5744	13.6574	6.29356	11.0694	2.08436	1.24567	2.42164		1.93069
50s	46.2719	28.2376	16.4205	1.75875	5.01915	1.38403	0.264406	0.643691		1.63866
60s	38.3791	21.8616	23.9336	4.18396	8.38626	2.53871	0.401727	0.315047		1.75555
70s	31.9122	17.6603	35.9811	3.79175	7.82732	2.43487	0.149466	0.242986		1.807
80s	32.3615	14.5075	40.1615	3.35323	6.51863	2.46558	0.291751	0.340376		2.23068
90s	26.0206	9.08533	48.0753	3.87146	7.83419	4.43644	0.281703	0.395014		2.86402
	10s	20s	30s	50s	60s
ExN	2282	1091	1856	3931	1018
InN	1929	562	1295	2025	432
MOL	4912	3185	6203	6617	10285
OPC	1391	152	479	227	582
Astro	2623	648	607	1289	1494
Micro	1456	273	319	1463	417
Endo	271	35	32	57	51
Peri	157	37	42	39	58
	15021	5983	10833	15648	14337
	10s	20s	30s	50s	60s
ExN	15.1921	18.235	17.1328	25.1214	7.10051
InN	12.842	9.39328	11.9542	12.941	3.01318
MOL	32.7009	53.2342	57.2602	42.2866	71.7375
OPC	9.26037	2.54053	4.42167	1.45066	4.05943
Astro	17.4622	10.8307	5.60325	8.23747	10.4206
Micro	9.6931	4.56293	2.94471	9.34944	2.90856
Endo	1.80414	0.584991	0.295394	0.364264	0.355723
Peri	1.0452	0.618419	0.387704	0.249233	0.404548
	10s	20s	30s	50s	60s
ExN	15.1921	18.235	17.1328	25.1214	7.10051
InN	12.842	9.39328	11.9542	12.941	3.01318
MOL	32.7009	53.2342	57.2602	42.2866	71.7375
OPC	9.26037	2.54053	4.42167	1.45066	4.05943
Astro	17.4622	10.8307	5.60325	8.23747	10.4206
Micro	9.6931	4.56293	2.94471	9.34944	2.90856
Endo	1.80414	0.584991	0.295394	0.364264	0.355723
Peri	1.0452	0.618419	0.387704	0.249233	0.404548
	ExN	InN	MOL	OPC	Astro	Micro	Endo	Peri
DS_10s	15.1921	12.842	32.7009	9.26037	17.4622	9.6931	1.80414	1.0452	1.183
DS_20s	18.235	9.39328	53.2342	2.54053	10.8307	4.56293	0.584991	0.618419	1.94128
DS_30s	17.1328	11.9542	57.2602	4.42167	5.60325	2.94471	0.295394	0.387704	1.4332
DS_50s	25.1214	12.941	42.2866	1.45066	8.23747	9.34944	0.364264	0.249233	1.94123
DS_60s	7.10051	3.01318	71.7375	4.05943	10.4206	2.90856	0.355723	0.404548	2.35648

## Sheet: Supplementary table 3
Supplementary Table 3. NTS-related genes.
Acetylcholine	Cannabinoid	Dopamine	GABA	Glutamate	Glycine	Histamine	MAT	Norepinephrine	Opioid	Progestin	Prostaglandin	Serotonin
RAPSN	CNR1	SLC6A3	GABBR1	GLUD1	SLC6A5	HRH1	SLC18A2	SLC6A2	OPRM1	PAQR7	PTGER2	SLC6A4
MUSK	CNR2	DBH	GABRG2	GAD1	SLC6A9	HRH2	SLC18A1	ADRB2	OPRK1	PAQR8	PTGER4	HTR2A
CHRNE	CNRIP1	DRD2	GABRA1	GRM5	GLRA1	HRH4		ADRB1	OPRD1	PAQR5	PTGER3	HTR1A
CHRNB1		DRD4	GABBR2	SLC1A1	GLRB	HRH3		ADRA1A	OPRL1	PGR	PTGER1	HTR3A
CHRND		DRD3	SLC6A1	GRIA1	GLRA2			ADRB3	OPCML	PAQR3	PTGFR	HTR2C
CHRNA7		DRD1	GABRB3	GRIK2	GLRA3			ADRA2A		PAQR9	PTGDR	HTR1B
CHRNA1		DRD5	GABRA2	GRIA2				ADRA2C		PAQR6	PTGDR2	HTR4
CHRNA4			GABRB2	GRIA3				ADRA1B		PAQR4	PTGIR	HTR2B
SLC18A3			GABRB1	GRM3				ADRA2B		PGRMC1	SLCO2A1	HTR7
CHRNB2			GABRA5	GRM2				ADRA1D			SLCO3A1	HTR1D
CHRNA3			GABARAP	SLC1A2								HTR6
CHRM3			GABRA6	GRIA4								HTR3B
CHRM1			GABRA3	GRIN1								HTR1F
CHRM2			GABRR1	GRIN2A								HTR1E
CHRNB4			GABRA4	GRM4								HTR5A
CHRNG			GABRR2	GRIN2B								HTR3D
CHRNA2			GABRD	SLC1A3								HTR3E
RIC3			GABRG3	GRIK1								HTR3C
CHRNA5			GABRE	GRM7
CHRNA6			SLC6A11	GRIK3
CHRNB3			GABRQ	GRM6
CHRM4			GABRG1	GRM8
CHRNA9			SLC32A1	GRIK4
CHRM5			GABRR3	GRIN2D
SLC5A7			SLC6A13	GRIK5
CHRNA10			GABRP	GRIN2C
CHRFAM7A			SLC6A12	GRID2
			GABARAPL1	GRIN3A
			GABARAPL3	GRIN3B
			GABARAPL2	GRID1
				SLC17A7
				SLC1A6
				SLC17A6
				SLC7A11
				SLC1A7
				SLC25A12
				GRINA
				GRIP1
				SLC17A8
				SLC25A22
				SLC25A13
				SLC25A18

## Sheet: Supplementary table 4
Supplementary Table 4. NTS related differentially expressed genes in different disease
ExN								InN								Astro							Micro							OPC							MOL							Endo		Peri
AD	ASD	AUD	COVID	DS	MDD	MS	SCZ	AD	ASD	AUD	COVID	DS	MDD	MS	SCZ	AD	ASD	AUD	COVID	DS	MDD	MS	AD	ASD	AUD	COVID	DS	MDD	MS	AD	ASD	AUD	COVID	DS	MDD	MS	AD	ASD	AUD	COVID	DS	MDD	MS	AD	COVID	COVID	DS	MDD	MS
GRIK2	GRIA4	GRIA1	OPCML	GRIN1	OPCML	GRM5	GRID2	GRIN1	GRM7	CHRM3	OPCML	GRIN1	GRIP1	GRIK2	GRIK2	SLC7A11	SLC1A2	SLC1A2	SLC1A3	HRH1	GRIA4	GABRB1	SLC1A3	SLC1A3	GRID2	OPCML	SLC1A3		SLC1A3	GRM7	GRIA2	RIC3	GRIN2A	GRIK1	CHRM3	GRIK1	GRIN1	CHRM5	GRID1	OPCML	PAQR8	PAQR6	GRM3	SLC1A7	GRM7	GRM8	SLC1A1	SLC6A1	SLC7A11
OPCML	GRIA2	GRIK4	GRIN2A	GABARAP	GRM5	PTGER3	OPCML	OPCML	CHRM3	CNR1	GRIP1	GRIK1	GABRA4	GABRB1	OPCML	SLC25A18	SLC1A3	SLC1A3	SLC1A2	GABARAP	OPCML	GABRA3	GABARAP	SLC25A13	SLC18A1	GRM7	GRID2		GABRA1	GRID2	GRIK2		GABRG3	CHRM3	GRIA2	GRIA4	GRIA4	GRM3	SLC7A11	GRIN2B	GABARAP	GRIK2	GRM8	SLC1A2	OPCML		SLCO3A1	GABARAP	SLC25A13
GRIN1	GRIN2B	HTR1E	CHRM3	GRIK5	GRID2	GABRB1	GRIN2A	GABRB1	GRIK1	GRIA1	GRIK2	GRIN2A	HTR4	GRIA1	GRIP1	ADRA1A	GRM3	RIC3	OPCML	GRINA	GRIK2	GABRG1	SLC1A2		SLC1A3	SLC1A3	GABARAP		GRIA2	GRIK1	SLC1A3		CHRM3	GABRB1	GRIA1	GABRB1	GLRA2	SLC25A13	CHRM5	GABRB2	GLUD1	GABRG3	GRIK2		SLC1A1		GRM3		GRM8
GRIA4	GRM3	SLC17A7	GRM7	GRIA4	GRIA2	GRIK2	GABRG3	GRIK2	GRIK2	ADRA1B	GRIN2A	CHRM3	OPRD1	GRID2	GABRB1	GRIN1	GABRB1	SLC25A18	CHRM3	PAQR8	GRM7	RIC3	GABRG2			SLC25A13	GRINA		GRIN2A	GRIA2	SLC25A12		GRID1	GABARAP	RIC3	SLC1A2	CHRM5	SLC1A3	GABARAP	GRM5	GRM3	GRM5	GLUD1		GRIK2		GRM8		SLC6A12
GRM5	GABRA2	SLC7A11	GABRB3	GRINA	GRIN1	GRID2	CHRM3	GRIA4	OPCML	GRIN2D	GRIA4	GABARAP	GRM8	CHRM3	GRIA1	GRIP1	SLC7A11	GRINA	GABRG3	ADRB1	GRIA3	GABARAP	GRIA2			GRID2	GABARAPL1		GRIK2	GRIA4	GRIA1		GRIK2	GABRB2	SLC1A1	RIC3	PGRMC1	GLRB	GABARAPL2	CHRM3	CHRM5	OPCML	GABARAPL2		SLC7A11		SLC6A1		GRM3
HTR1E	GABRG2	PAQR6	GRID1	GABBR1	GRIK2	GRIA1	GRIK4	GRIA1	GRID2	GLRA2	GABRG3	GRIK2	GRIK3	GABARAP	GABBR2	HRH1	GABRA2	GABRA1	GRM5	GABARAPL1	GRID2	GABRE	OPCML			ADRB2	PAQR3		OPCML	SLC1A2	GRID1		GRIA2	GRM7	GRIA3	SLC6A11	GABBR1	GRIA2	GRIA2	GABRG2	GABARAPL2	GRIA3	GABARAP
GABRB1	GRID2	GLUD1	GABRG3	CNR1	GRM7	GRIA2	GRID1	HRH3	GABRB1	SLC1A1	GRM5	GRIA1	GRIA2	GRIA2	HTR2B	SLCO3A1	GABRG1	GRIA3	GRIK2	GABARAPL2	ADRA1A	GRIA3	GABRA1			PAQR5	HTR7		CHRM3	GRIA3	GRIN2D		GABRB2	SLC25A18	SLC1A3	PGRMC1	SLC6A9	PAQR8	SLC25A13	GABRB3	PAQR3	CHRM5	SLC6A9
CHRM3	GLRA3	GABBR2	GRIA3	GLRA3	GRIA3	HTR1E	GRIN2B	SLCO3A1	GRIA1	SLCO3A1	GRIA1	GRID2	GABRB1	GABRG3	GABRG3	GRIK5	SLC6A11	GRID2	GABRA3	GABRA3	GRIK4	GABRB2	GRIK2			NA	PTGER4		OPRM1	GABRB1	GRIN2B		GRID2	GRIK2	GRIK4	GABARAPL2	SLC25A18	SLC7A11	GRID2	GRIK2	GABBR1	CHRM2	PGRMC1
GRM7	CNR1	SLC1A2	GRIA1	PGRMC1	GRIA1	GABRA2	OPRM1	GABRG3	CNR1	GABBR2	GRID1	HRH3	GAD1	PAQR8	GRIA2	GRM8	RIC3	GABRB2	GRID1	GLRB	GABARAPL1	ADRA1A	SLC18A1				SLC18A1			ADRA1A	GLUD1		OPCML	CNR1	SLC6A1	GABARAP	SLC1A2	GABRB1	GRM3	GRIP1	GABARAPL1	GRIA4	PAQR8
GRIN2B	GABRB3	GABRB1	GRIN2B	GABRA4	GABRB1	GRINA	GRIP1	GRIP1	GABRG3	SLC17A7	GRIN2B	ADRA1A	GABRD	GAD1	GABRB3	SLC6A9	SLC25A18	SLC1A1	SLC7A11	ADRA2C	SLC7A11	GRIK5					HTR2B			GRIN1	CHRM3		CHRNA4	SLC6A11	GABRB3	GRM5	SLC6A1	GABBR2		GRIN2A	GRIN1	MUSK	PAQR3
GRIP1	SLC17A7	HTR1B	GRIA4	GRIA1	CHRM3	GABRA5	CHRM5	HTR1E	GRIA2	HTR1E	GABRB1	GABRB1	GRIA1	GABRB2	GRID1	CHRFAM7A	GRIA2	SLC17A7	SLC6A11	PAQR3	GRM3	GABRG3					MUSK			SLC1A3	GRIA3		GRINA	GRINA	CHRM2	GRIK5	PAQR6	SLC17A7		GABRG3	GRINA	GRID2	PAQR6
SLCO3A1	RIC3	GABRG3	GABBR2	SLC17A7	GABRG3	GABRG1	GRIK3	GRIN2B	GRIN2A	GABRA1	GRIA2	PGRMC1	GLRA2	GRINA	SLC25A12	GABARAPL2	SLC25A12	GRIA4	SLC25A12	GABRE	SLC1A2	GRIK1					OPRM1			SLC25A18	GABRB1		GABARAP	OPCML	HTR2C	SLC6A1	SLC1A3	GRIN1		GRIA1	PGRMC1	GABARAPL2	PAQR4
GRIA1	GABRA4	GRM8	GRM3	GABRB1	HTR4	GABRA3	GRIA2	GLRA2	GRM5	GABRB3	GRM8	HTR2C	GRIN1	GLRA2	SLC18A2	GABRG3	HRH1	HTR2A	SLC25A18	SLC25A22	SLC1A3	GABRB3					HRH1			SLC7A11	GRIN2A		RIC3	SLC17A7	GABRB2	CHRM2	GRIA3	GRIP1		GABBR2	HTR2B	GABARAP	GABARAPL1
GABRA4	GABBR2	GRID1	GLRB	ADRA1A	GLRB	GABRG2	GRIA1	GRIK5	GRIA4	HRH2	SLC6A1	GABRA4	SLC25A12	HTR2C	GABRB2	GABBR2	SLC17A7	HTR2B	CHRNA4	HTR2B		GRID2					GRM3			GABBR1	SLC17A7		GABARAPL2	GABRG3	GRIA4	GRIN2B	GRID2	GRIA1		GRM7	OPRM1	GRM3	DRD4
GRIK5	PTGER3	GRIA3	GRIK2	GABRD	GRM2	HTR2C	GRIA3	CHRNA2	ADRA1A	CHRNB3	GRIN1	GRIN2D	HRH3	GABRA2	GABRA2	GRINA	GRIA3		SLCO3A1	PGRMC1		GABBR1					PAQR5			RIC3	SLC25A13		PGRMC1	HTR2C	SLC25A12	GRID1	SLC25A13	CHRM3		GRID1	OPRD1		GABBR1
HRH3	GRIA3	PAQR7	GRM8	SLC1A3	GRIP1	SLC25A12	HRH1	GRIK4	GLRA2	SLC1A2	GABRB3	SLC1A3	GRIN2D	CNR1	ADRA1A	GABRA4	GRINA		ADRA1A	CNRIP1		GRIN2C					ADRB2			GABBR2	SLC1A1			GRM3	SLC25A13	GRIK4	GRIN2A	OPCML		GABRA2	PAQR4		CHRM5
GABRA3	GRIA1	SLC6A1	SLC25A12	GRIK4	HTR1E	PGRMC1	HTR2B	SLC6A11	GABRA2	GRINA	SLCO3A1	PAQR8	GABRG2	GABRG2	GRIN2A	GABRG2	GRIK5		GRIN2C	SLC1A1		GRIA2								GRIK4	GRINA			RIC3	CNRIP1	GRIP1	GABARAP	SLC25A18		GRM3	ADRA1B		RIC3
GRM2	GABRA3	GRIN2B	GRIA2	GABARAPL1	RIC3	GRIN3A	GABRB3	ADRA1B	GRIN3A	GRIK5	GRIK3	SLC6A11	GRIA3	PGRMC1	HTR7	GABARAP	GRIK4		GABBR1	CHRNA4		GABARAPL1								PGRMC1	GRM8			GRID2	GLUD1	ADRA1A	GRIK4	GABBR1		GRIK4	HRH2		GRIN1
GRIN3A	SLC25A12	GRIP1	GABRA4	DRD1	GRM8	SLCO3A1	GABRR1	GRIA2	GABRB3	RIC3	GRIA3	HRH1	GRIA4	GRIK1	GRIK3	GABRB3	PAQR6		GABARAP	GRIN1		GRM5								GRIN2A	GRIK1			GABBR2	GABBR1	OPCML	SLCO3A1	GRIN2B		GABRB1	HRH1		GABRA1
GRIK3	CHRM3	GAD1	SLCO3A1	SLC17A6	GABRA3	GABARAP	GRM8	OPRK1	GRIN2B	GRIK3	GABRB2	GRIK4	GLRB	GABRA4	SLCO3A1	PAQR3	GRIN2C		GABARAPL2	HTR2A		SLC7A11								GRID1	GLRB			SLC1A1	GABRA3	GRIN2A		GABRG3		SLC25A12	GABRA5		GLRB
PAQR3	GRM8	PGRMC1	GRM5	GABRA3	GLRA1	PAQR3	GRM7	GRIN2D	HTR1E	SLC1A3	SLC25A12	GRIA2	RIC3	SLC17A7	CHRM5	GRIN2C	SLCO3A1		GRIA4	GRIN2D		GRIN2A								HTR2C	GABRA3			GRM8	ADRA1A	HTR2C		GRINA		GRM8	SLC1A1		GABRG2
SLC25A22	GRM7	GABRA3	GRIK5	GRM7	PAQR3	SLC6A11	SLC18A2	CHRM3	CHRNA7	CHRNE	OPRD1	OPRK1	PAQR7	GABARAPL1	GRIA4	GRIN2B	GRID2		GRIK1	GABRG2		SLC6A1								OPCML	GRIK5			GRIN2A	GABARAPL1			GABRA1		PAQR3	HTR2A		HTR2A
DRD1	GRIN3A	GABRA5	OPRD1	ADRA2A	HRH3	HTR1D	GABRA3	GRM4	GABRA1	DRD4	GABRA4	GABBR1	GRIK4	ADRA1A	GABRR1	SLC25A12	GABARAPL2		PAQR6	GAD1		GRIK4									GABBR1			GRIA1	GRIN2B			SLC6A9		HTR1E	GLRA2		CNRIP1
SLC6A11	OPCML	ADRA1A	GRIN1	CHRM1	SLCO3A1	GRM8	GRM3	GABRR2	GRIP1	GABARAPL2	HTR4	DRD4	SLC25A22	GABRG1	GRIK4	GRM5	GABARAP		GRIK4	GABRA4		GRIN2B									CNRIP1			GABRB3	SLC1A2			GABRB3		CHRM5	SLC7A11		SLC25A18
GRM3	GABRA5	GRIK5	GRIK3	SLCO3A1	CHRNA4	SLC17A6	ADRA1B	OPRD1	ADRA1B	OPRD1	GABBR2	HTR4	GRIN2A	RIC3	SLC6A1	GABRB2				GRIK1		GRID1									ADRA1A			GRIP1	GAD1			GABRA2		PAQR4	GAD1		GABRB2
OPRK1	HTR2A	GABBR1	GABRB1	PTGER3	GRIK3	CNR1	SLC25A12	CHRM2	GRIN2D	GABRD	GRIK5	CHRNB4	OPRK1	OPRK1	GRM3	OPCML				SLCO3A1		GLUD1									SLCO3A1			SLC6A1	GABARAP			GRID2		SLC7A11	GABRA2		GRIA4
OPRD1	GRM5	SLC1A1	GABRA2	OPRL1	GRIN3A	CHRNA7	DRD3	PAQR8	GRM8	HRH1	GRIK4	GRM6	SLC6A1	CNRIP1	GABRA4	SLC6A1				SLC25A13		OPCML									SLC6A1			GRID1	PGRMC1			SLC1A2		GABARAPL2	GABRD		GABRA2
SLC25A18	GABRB1	SLCO3A1	GRIP1	SLC6A11	SLC1A1	GABRQ	GLRA2	GABARAP	HRH1	GRIN1	GRIN2D	HTR2B	PAQR4	HTR4	HTR4	PAQR6				SLC25A12		GABBR2									GAD1			GRM5				GABRG2		GABARAP	GABRA4		SLC25A12
GLRA1	HRH2	GABRB3	HTR1E	HTR4	SLC7A11	GLRA2	HRH2	DRD1	HTR4	HTR2B	HTR7	GABRR1	SLCO3A1	GRIK3	PTGFR	GRID1				GABRA1		GRM3									GRIK3			GRIK4				GRM8		PAQR6	GABRG2		GABBR2
GABARAP	SLC1A1	GABRG1	HTR4	SLC25A22	HRH1	CHRM1	CHRNB3	OPRL1	SLC17A7	PGRMC1	GLRA2	SLCO3A1	PAQR8	SLC32A1	RIC3	GRM7				SLC17A7		SLC1A2									GRM5			GRIA4				GLUD1		GRID2	GLRB		GABRG3
ADRA1D	ADRA1D	ADRA1D	GABRA5	GABRG1	PAQR7	GABRE	GABRA2	GABRA2	GABBR1	GABARAPL1	HRH3	PAQR7	CHRM2	GABARAPL2	GLRA2	GRID2				GRM8		CHRM3									GRM3							GRM5			GRIK1		SLC1A2
CHRM5	CHRNA7	OPRD1	SLC1A3	GLUD1	OPRM1	HTR4	RIC3	CHRNA5	GABRD	SLC25A22	PAQR7	GABRA6	CHRNE	SLC25A13	GABRA6	GABRB1				GABRG3		SLC25A18									RIC3							SLC6A1			MUSK		GRIA3
GRIA2	SLCO3A1	PAQR9	PAQR3	HRH3	SLC6A13	RIC3	GRIN3A	GLUD1	PGRMC1	HTR2A	GABRR2	CHRNB1	HTR7	SLC1A1	GRM8	GRIK2				SLC1A3											PGRMC1							SLC25A12			SLC25A12		GABRB1
HRH2	PAQR3	GABARAPL1	SLC6A13	ADRA2C	GRIK4	GLRB	GRIA4	HTR3E	GRINA	GABRA3	GLUD1	SLC18A2	GRM3	CHRNA2	GABRG2	GRIA2				GABRB3											GABARAPL2							SLC6A12			GRIA1		GABRB3
SLCO2A1	HTR1E	GRM4	GABRB2	HTR1E	GLRA2	CHRM2	SLCO2A1	HRH2	CNRIP1	PAQR3	SLC1A3	PAQR5	CHRNA3	CHRNA3	SLC1A1	GABRA2				GRM7											GABARAP							CNRIP1			SLC17A7		SLC1A3
GABRB2	GRIP1	GABRA2	GLUD1	SLC1A6	HTR2B	CHRNA5	CHRM2	CHRNB2	GAD1	GABBR1	GLRB	PAQR9	SLC1A7	PAQR7	HRH2	GLUD1				GABRB2																		GRIA4			GRIK4		GRM5
HTR2A	CHRM2	HTR2A	GABRG1	HTR5A	SLC25A13	GLRA3	GRIK2	GRM7	GABARAPL1	GABRG3	CHRNE	GRID1	GABRR2	ADRA1B	PAQR3	SLC1A3				GRIN2C																		GABRB2			SLC1A2		OPRM1
GABBR1	GLUD1	HTR7	GABRQ	CHRNA7	SLC6A11	GABRA6	SLC7A11	GABRR1	GABARAP	GRM3	PAQR8	CHRM5	HTR2A	HRH2	GABRA3	GRM3				GRIK2																		GRIK1			GRIA3		GRIA2
GABRA1	GABRG3	SLC6A9	PAQR7	SLC7A11	ADRA1B	GABARAPL2	GRIN2D	CHRNA4	SLC32A1	HTR7	HTR6	GRIN2C	GLRA1	GRIK4	CHRM3	SLC1A2				GRIN2A																		MUSK			GABRB3		SLC7A11
GABRA6	ADRB1	CHRNE	CHRNB3	CHRNA3	OPRD1	CNRIP1	GABRA6	PTGER3	GABARAPL2	GRIN3A	GRM4	OPRM1	HRH1	SLCO3A1	GRIA3					GRIN2B																		GRID1			GABBR2		GRIN2B
HTR4	GRIK4	SLC25A18	HRH1	PAQR3	CHRNE	HRH3	HTR2C	SLC1A6		GABRG2	GRIN2C	GABRG2	GRM4	GABRA5	SLC25A13					SLC6A11																		GRIA3			GABRA1		OPCML
RIC3	HRH1	SLC6A11	DRD2	DRD4	GRIK5	GLUD1	CHRNA6	HTR7		PAQR9	SLC25A13	SLC25A13	HTR2B	GRIN2B	OPRD1					GRM5																		PAQR3			RIC3		CHRM3
HRH1	HTR4	GRIN2D	SLC25A18	GABRA2	GLUD1	HTR5A	HTR1E	GABRA3		CNRIP1	HRH1	HTR7	GABRA5	GRM7	GLRB					CHRM3																		GAD1			GABRB1		SLC25A13
PGRMC1	SLC1A2	HTR4	GRM4	GABRQ	GRIK1	HTR7	GABRB1	PAQR3		SLC25A13	CHRNB4	HTR2A	PAQR9	SLC6A11	GRIN3A					PAQR6																		PGRMC1			GRIP1		GRIP1
GABBR2	GABRA6	HRH1	CHRNA7	HTR1D	HTR3B	OPRL1	SLC1A1	CHRM1		GRIN2A	SLC1A2	OPRD1	GABRA6	SLC6A1	GRIK5					GRIA4																		CHRNB1			GRM7		SLC6A1
GRIK1	GABRG1	GRIN1	CNR1	DBH	SLC1A3	SLC25A18	MUSK	GABRA5		SLC25A12	HTR1F	GLRA2	OPRL1	OPCML	PAQR7					GRIA3																		GRIK4			CHRM3		GRM7
GAD1	ADRA1A	CHRNA6	GABARAP	PTGDR	SLC6A1	SLC6A13	CHRNA1	GRINA		GABRB2	PTGER3	GLRB	SLC6A11	GRIN2A	GRIK1					ADRA1A																		RIC3			GRIN2B		GRIK1
GABRG3	HTR3B	SLC17A6	CHRFAM7A	SLC5A7	DRD1	CHRNB1	GRM5	GRIN2C		GRIA4	CHRNB2	HRH2	CHRNA5	GRIN2D	GRIN2D					GABBR1																		GABARAPL1			PAQR6		GRIN2A
GABARAPL1	SLC6A11	GRIK1	HTR7	CHRNG	CHRNA7	CHRNB3	PAQR3	GRM8		GLRB	CHRNA4	CHRM2	DRD4	GRM3	CHRNA7					GRID1																		GRIK2			GABRB2		GRID2
GABARAPL2	OPRD1	CHRNA4	HTR3B	HTR1B	GRIA4	HTR1F	SLC25A13	HTR5A		CHRM2	GLRA1	RIC3	SLC25A13	SLC1A2	CHRM2					GRIA1																		SLCO3A1			OPCML		GRID1
SLC1A2	GRM2	ADRA1B	PTGDR	OPRK1	PTGER3	GABRA4	CHRNA7	HRH1		GRM5	OPRK1	SLC1A2	GABRA3	GRIK5	SLC1A6					OPCML																		PAQR4			GRM5		GRIK4
HTR2B	GRIK5	HTR3B	DRD1	GRIN3B	HTR2A	OPRK1	GRM4	SLC1A1			CHRM1	GABRD	HTR3B	GABRB3	CHRM1					GLUD1																		PAQR6			SLC6A1		SLCO3A1
GRIN2A	GRIK2	PTGER3	SLC6A4	PTGFR	CNRIP1	GLRA1	SLCO3A1	RIC3			SLC1A6	GABARAPL2	GRID1	HRH1	SLC6A11					GABRA2																		GABARAPL2			GRIK2		CHRM2
	SLC25A13	GABARAP	HTR2C	GABRP	GABRA6	OPRM1	PTGER3	OPRM1			PAQR3	GRM3	CHRNA7	GRIN1	SLC32A1					GRM3																		GRIN2A			SLC1A3
	GRIK1	HRH3	CHRNE	HTR7	GABRG1	HTR3E	GLRA3	GABRA6			PAQR9	SLC17A7	HTR5A	GRM4	SLC25A18					GRID2																		GRM7			SLC25A13
	GRID1	DRD5	HRH3	SLC17A8	GABBR2	DRD5	OPRK1	GRM3			GABRA5	SLC32A1	GLUD1	GRID1	GLUD1					GRIK4																		GABARAP			GRIA2
	ADRA1B	HTR2B	ADRA1A	PAQR5	ADRB1	DRD3	CHRNE	GRIN3A			PAQR4	GAD1	OPRM1	GABBR2	ADRA1B					SLC25A18																		GLRA2			SLCO3A1
	PAQR7	CHRNB2	CHRNA10	SLC25A13	SLCO2A1	SLC18A2	GRIK5	CNRIP1			ADRA2A	GRIN2B	GABRB3	HTR2A	GABRG1					GABRB1																					GRIA4
	SLCO2A1	CHRM1	HTR6	GRM6	CNR1	PAQR9	PAQR7	GABARAPL1			CHRNA2	GRM8	CHRNB2	CHRM2	PAQR6					SLC6A1																					GRID1
	SLC1A3	PAQR4	HTR3C	CHRNA1	OPRL1	GAD1	HTR4	GRIK3			PTGFR	GABRA1	SLC32A1	SLC1A7	GRIN2C					GRIA2																					GRID2
	HRH3	RIC3	SLCO2A1	SLC6A4	GLRA3	PAQR4	GABRA5	HTR2C			HTR1E	GABRB2	PAQR3		SLC1A3					SLC1A2
	SLC25A18	HRH2	SLC6A11	HTR2B	GABARAP	SLC25A13	SLC32A1	GRID2			SLC17A6	GABRG3	GRIK5		HTR2A
	GRIN1	SLC18A2	GABRP	CHRNA6	GABARAPL1	SLC25A22	SLC1A6	SLC32A1			SLC25A22		SLC1A1		HRH3
	OPRL1	GLRA1	CHRNA1	CHRNB4	GABRG2	PAQR6	ADRB3	PGRMC1			GABRA3		GABARAPL1		GRM4
	HTR6	ADRB1	GRIN2C	CNR2	CHRM1	GABARAPL1	GABRE	GABBR1			ADRA1B		GABARAPL2		SLC25A22
	GAD1	GABARAPL2	DRD5	SLC32A1	SLC1A2	HTR6	ADRA1A	GABRA1			OPRL1		HTR1E		CHRNA4
	SLC6A1	GABRD	SLC6A9	GRIN2C	GABRA4	CHRNB2	ADRA2C	GABARAPL2			GLRA3		PTGFR		CHRNB2
	SLC25A22	HTR1F	PTGFR	HTR3E	GABRA2	ADRB1	HTR2A	SLC1A2			HTR5A		GABBR2		CNRIP1
	DRD1	HTR5A	GRIN3B	DRD5	GABARAPL2	DRD1	DRD4	GAD1			GABRR1		CHRNA4		GRM7
	CHRM1	CHRNB1	GRM2	GRIN2D	GABBR1	SLC1A6	HTR6	GRIK1			CHRNA7		CNRIP1		GABARAPL1
	PAQR6	SLCO2A1	ADRA2A	SLC6A9	PGRMC1	SLC6A1	SLC6A9	HTR2B			SLC1A1		HRH2		PAQR4
	SLC17A6	GLRA3	CNR2	DRD3	GRINA	SLC1A1	HRH3				GABRD		CHRM5		OPRM1
	CHRNA4	OPRM1	CHRNA4	SLC6A13	HRH2	SLC7A11	DRD1				CHRNA6		GABRA2		CHRNA2
	CHRNB2	OPRK1	HTR5A	GRM5	SLC17A7	GRM2	HTR1F				GABRA2		SLC1A3		GABRA1
	GLRB	SLC1A6	PAQR5	GABRR1	GABRA1	GRM4	SLC25A18				DRD3		GRIN3A		CNR1
	GABRD	GABRA1	ADRB1	GLRA1	GABRD	GRIK3	SLC17A6				SLC17A7		GABRA1		GRM5
	OPRM1	GRM2	HTR1B	HTR1F	GABRB2	OPCML	HTR3B				SLC6A11		GRINA		GRINA
	ADRA2C	GRINA	GRIN3A	GLRA2		PAQR8	CHRNA4				OPRM1		ADRA1A		PGRMC1
	GRM4	CNR1	CHRNG	CHRNB3		CHRNA4	GABRA4				HRH2		GLRA3		GABRD
	PAQR8	SLC25A13	GRIN2D	SLC1A1		GABBR1	SLC6A11				GRIN3A		SLC1A2		GABARAPL2
	PAQR9	PAQR3	GLRA1	PAQR4		GABRA1	ADRA2A				HTR2A		CHRM3		SLC17A7
	HTR5A	ADRA2A	GABRA3	GRIK2		SLC17A7	GRM2				GAD1		SLC1A6		GABBR1
	OPRK1	SLC25A12	GRM6	GABARAPL2		HTR3B	OPRD1				HTR2C		CHRM1		SLC1A2
	GLRA2	SLC25A22	SLC17A6	SLC25A12		ADRA1B	PAQR6				ADRA1A		GABBR1		GAD1
	GRIK3	DRD1	SLC25A13	GRIN3A		GRM7	PAQR9				HTR3E		GRIN2C		GABARAP
	SLC1A6	GLRA2	CHRNB2	CHRNB1		PAQR7	GLUD1				CHRM5		PGRMC1		GRIN1
	HTR1F	GABRA4	GRIK1	GAD1		SLC1A3	PAQR8				RIC3		ADRA1B		GRID2
	DRD5	GABRA6	OPRK1	CHRNA4		GRM3	GABRG1				CHRM2		GABARAP		PAQR8
	GABBR1	GLRB	CHRM1	GRIN2B		GRIA3	CHRNB1				GABBR1		GRIK1
	ADRA2A	GRIN3A	SLC1A6	SLC6A1		HTR2A	HTR5A				GRM7		GABRB2
	PAQR4	OPRL1	SLC17A7	SLC18A2		HRH1	GLRB				CHRNA3		GRM7
	GABRA1	GABRB2	CHRNA6	CHRM5		GABRD	OPRL1				GABARAPL1		CHRNA2
	GRINA	CNRIP1	SLC1A1	HTR3B		CHRM3	SLC1A3				GABRG2		GRID2
	GABRB2	CHRM2	GABRA6	GABRA6		GABRB2	ADRB1				SLC18A2
	PGRMC1	CHRM3	ADRA1B	GABRG2		ADRA1D	GABRB2				GABRA1
	GABARAPL1	GRIN2A	PAQR9	GABRB3		GRIK4	CHRM1				GRINA
	CNRIP1	GABRG2	CHRM5	HTR2C		HRH2	SLC1A2				CNRIP1
	GABARAP	GRM7	PAQR4	CNRIP1		GRIN1	CNR1				HTR2B
	GABARAPL2	GRM3	GLRA2	GRIK1		GRIK5	CHRNB2				PGRMC1
			SLC1A2	ADRA1B		OPRD1	CNRIP1				GRM3
			SLC6A1	SLCO2A1		DRD4	PAQR4				CHRM3
			CHRNB4	OPRM1		GRIN2B	SLC25A22				CNR1
			SLC25A22	ADRA1D		SLCO2A1	SLC6A1				GRID2
			SLC7A11	GRID1		SLC1A2	GAD1				GRIK1
			CHRNB1	CHRM2		GABRG3	GRIN1				GABARAPL2
			ADRA1D	HRH1		GRID1	GRINA				SLC32A1
			GLRA3	GRIN2A		GRIN2A	GABARAPL1
			GABRG2	GABRA5		GABBR2	GABARAP
			DRD3	GLRB			PGRMC1
			OPRL1	HTR2A			GABRD
			HTR3E	GRIK3			GABBR1
			GABRD	CHRM3			GABARAPL2
			GABBR1	GRID2			GABRA1
			GRINA	RIC3			SLC17A7
			GABRR1	GRM8			HTR1A
			HTR2A	GRIP1
			RIC3	GRIA3
			GRIK4	HRH2
			CNRIP1	SLC1A2
			OPRM1	GABRA1
			HRH2	GABRB2
			GABARAPL1	GRM3
			PGRMC1	GABRG3
			GABRA1	SLC6A3
			HTR2B
			GRID2
			GAD1
			SLC18A2
			SLC32A1
			GABARAPL2
			SLC5A7

## Sheet: Supplementary table 5
Supplementary Table 5. SampleID-aware disease-versus-age-matched control classification performance across major cell types.
	Disease	AD	ASD	AUD	COVID	DS	MDD	MS	SCZ
ExN	Accuracy	0.6	0.64	0.97	0.87	0.96	0.55	0.87	0.8
	Kappa	0.06	0.21	0.31	0.07	0	0.15	0.04	0.03
	BalancedAcc	0.525977	0.597418	0.600513	0.523618	0.500216	0.581935	0.522221	0.509124
	F1	0.24791	0.423777	0.302895	0.111025	0.000992063	0.557269	0.114899	0.0631875
	AUPRC	0.450428	0.596445	0.342419	0.212669	0.0573427	0.494655	0.103234	0.282657
InN	Accuracy	0.69	0.67	0.99	0.93	0.96	0.58	0.89	0.78
	Kappa	0.02	0.25	0	0	0	0.13	0.09	0.04
	BalancedAcc	0.507154	0.618424	0.499938	0.499834	0.499898	0.567852	0.549955	0.515428
	F1	0.0518362	0.487606	NA	NA	NA	0.477063	0.144737	0.0934162
	AUPRC	0.386477	0.567034	0.0298791	0.110066	0.0555135	0.454509	0.104895	0.291007
Astro	Accuracy	0.58	0.73	0.91	0.87	0.88	0.71	0.73	NA
	Kappa	0.06	0.13	0.37	0	0.06	0	0.2	NA
	BalancedAcc	0.524892	0.552484	0.639209	0.499161	0.521068	0.500634	0.628874	NA
	F1	0.261473	0.232135	0.380952	0.0123916	0.102389	0.167496	0.358744	NA
	AUPRC	0.487785	0.508999	0.357526	0.112285	0.184735	0.207732	0.28189	NA
Micro	Accuracy	0.53	0.78	0.91	0.85	0.72	0.68	0.56	NA
	Kappa	0.03	0.3	-0.01	0	0.02	0.18	0.17	NA
	BalancedAcc	0.515757	0.619174	0.497268	0.5	0.507207	0.602024	0.592639	NA
	F1	0.26044	0.407059	NA	NA	0.127051	0.381503	0.577598	NA
	AUPRC	0.516078	0.537945	0.0537253	0.221217	0.254762	0.310172	0.507982	NA
MOL	Accuracy	0.55	0.9	0.96	0.93	0.79	0.51	0.65	NA
	Kappa	0.05	0.33	0.01	0.05	0.03	0.08	0.32	NA
	BalancedAcc	0.524646	0.616837	0.503516	0.51574	0.513857	0.556396	0.666175	NA
	F1	0.252821	0.363218	0.016	0.0708977	0.14736	0.444288	0.620955	NA
	AUPRC	0.507851	0.549769	0.0819505	0.0853724	0.15704	0.349386	0.60683	NA
OPC	Accuracy	0.53	0.79	0.78	0.87	0.92	0.67	0.77	NA
	Kappa	0	0.48	0.04	-0.01	-0.01	0.07	0.29	NA
	BalancedAcc	0.503862	0.717534	0.5195	0.498445	0.498749	0.532185	0.642211	NA
	F1	0.258595	0.607383	0.158416	NA	0.0180505	0.258933	0.427391	NA
	AUPRC	0.461717	0.683331	0.153639	0.170712	0.0680236	0.34848	0.440755	NA
Endo	Accuracy	0.51	0.65	0.87	0.67	0.91	0.53	0.81	NA
	Kappa	0.01	0.11	0.14	0.06	0	0.1	0	NA
	BalancedAcc	0.511355	0.537249	0.618841	0.558765	0.5	0.548284	0.5	NA
	F1	0.414918	0.188034	0.210526	0.192771	NA	0.455357	NA	NA
	AUPRC	0.52419	0.566582	0.14034	0.139561	0.137129	0.381328	0.249932	NA
Peri	Accuracy	0.54	0.85	0.86	0.85	0.96	0.76	0.96	NA
	Kappa	0.01	0.1	0	0	-0.01	0.11	0.22	NA
	BalancedAcc	0.4954	0.512754	0.5	0.499169	0.497951	0.541941	0.537023	NA
	F1	0.169312	0.0714286	NA	NA	NA	0.21875	0.125	NA
	AUPRC	0.462965	0.363431	0.172605	0.194421	0.0470673	0.337251	0.21366	NA

## Sheet: Supplementary table 6
Supplementary Table 6. NTS module-related genes for ExN in different diseases.
AD	ASD	AUD	COVID	DS	MDD	MS	SCZ
CHRM3	CNR1	GRIA1	OPCML	GRIN1	OPCML	GRM5	GRID2
PDZD2	PDGFD	CALM3	IL1RAPL2	NPAS4	XIST	PDZD2	AC098850.3
CBLN2	ADAMTS16	CALM1	FOXP2	RHBDL3	HS3ST4	HHAT	SEMA3C
KCNMB2	LAMP5	RGS4	TSHZ2	LINC00342	TSHZ2	PDE8B	STXBP6
GNAL	STXBP6	NORAD	CASC15	CERS4	DSCAML1	GNAL	ACVR1C
HS6ST3	THSD7A	TUBA1B	TOX	PDZD2	RBFOX3	CBLN2	KCND2
RASGRF2	SERPINE2	YWHAB	DCC	CATSPER2	CLSTN2	MAML2	THSD7A
CDH9	PDZD2	EIF4A2	COBLL1	EPB41	GRIK3	SYN3	AC016687.2
SERPINE2	GNAL	TUBB2A	LRMP	B4GALNT3	AGAP1	EPHA6	BMPR1B
DGKB	GRIN1	TMSB4X	PTCHD4	POLR2J3	GALNT17	HS6ST3	CBLN2
SYN3	CBLN2	CALM2	RORB	CACNA1A	DLC1	AC021613.1	AC008574.1
ROBO1	HS6ST3	SREK1	TRMT9B	LAMP5	HS3ST2	GRIA4	MAML2
AC011287.1	GALNTL6	NEFL	AL033539.2	KAZN	PTK7	AP000331.1	KIF13A
LINC00507	KIF26B	RBM25	GABRG3	TNRC6A	RORA	DGKB	CDH9
EPHA6	AL020994.2	PEBP1	SPRY4-AS1	PTPRT	FOXP2	STXBP6	LIPC
GRIA4	AC011287.1	ZC3H13	AC073578.2	MCF2L2	SH3RF3	MEIS2	GRIA4
CUX2	LINC02306	SELENOW	AL109930.1	CLSTN2	ASIC2	ROBO1	LINC01378
LINC02306	XIST	BDP1	PTK7	AC119673.2	KCND3	CCDC144A	PDZD2
PDE8B	AC231759.2	AC245060.5	SLC44A5	DOP1B	XKR4	ACVR1C	EPHA6
SEMA3C	LINC01331	NRGN	CPNE4	CACNA1B	GRIP1	CDH9	TRPC6
TESPA1	PLCH2	CCDC88A	AC112770.1	HS6ST3	TENM4	MAP3K5	HPCAL1
MEIS2	GRIA4	GAPDH	CNTN5	ADCY9	KAZN	DGKG	SYN1
CYP1B1-AS1	RASGRF2	VAMP2	SLC35F1	CACNA1C	PTPRN2	CALN1	DGKB
AC009041.2	ADGRB1	PRRC2C	FNBP1L	TNNT2	SLC35F1	AC011287.1	KCNIP2
KIF13A	EPHA6	PRPF38B	FSTL5	AHI1	KIAA1671	ANKRD62	MEIS2
NDST3	LINC01378	RNPC3	VWC2L	AP000331.1	PDZRN4	NDST3	CAMK2N1
PRKCA	LRRTM4	PNISR	RXFP1	NDST3	TNRC6A	RASGRF2	LAMP5
AC021613.1	LINC00507	ATP1B1	LINC02232	STXBP6	FOXN3	SIPA1L1	ZNF608
GALNTL6	MEIS2	ACTG1	DPY19L1	AC124852.1	KLHL5	KCNMB2	RASGRF2
IL1RAPL2	FOXP2	FTH1	AC092422.1	RYR2	DANT2	GREB1L	NECTIN3
STXBP6	RORB	CFAP46	POU6F2	XIST	CACNA1C	AC106795.3	CDH18
AC008574.1	TSHZ2	ANKRD11	AC068051.1	DAB1	HIVEP3	BMPR1B	ANKRD62
SLC24A4	PPP4R4	GRIK4	AL450352.1	PDE8B	KIAA1217	SERPINE2	LINC00276
MAP3K5	FAT4	HTR1E	NKAIN3	AC073365.1	HDAC4	CDH13	GRM1
FOXP2	CUX2	SLC17A7	PHLDB2	DGKB	CACNA1A	ABLIM1	ABLIM1
MAML2	CHD5	SLC7A11	KCNQ3	LHFPL6	GPC5	CUX2	SYN3
LAMP5	STMN1	GLUD1	UST	AC005753.2	IL1RAPL2	LAMP5	CACNA2D1
KCND2	SPON2	KCNA2	PDZD2	MROH1	CASC15	DAB1	AL109930.1
TSHZ2	AC097512.1	YWHAH	MYRIP	GNAL	GABRG3	CEMIP2	PPFIA2
RORB	ACAP3	YWHAG	KAZN	CBLN2	TLL1	DIAPH2	LRRTM4
SPOCK3	LINC01500	EIF1	TBL1X	WDPCP	VWC2L	PRKCA	ADAMTS9-AS2
ACVR1C	RFX3	TMSB10	PDE10A	SEMA3C	SDK2	GALNTL6	IGFBP4
LINC00276	AP002989.1	OAZ1	LINC01725	GTF2IRD1	PTPRT	KCTD16	RFX3
DIAPH2	TOX	ACTB	TMTC2	KCNMB2	AFF3	BTBD9	MAN1A1
AC109466.1	IL1RAPL2	THY1	GREM2	PIGL	LARGE1	CHRM3	GNAL
CASC15	NECTIN3	PRNP	PLCXD3	TTC39C	TOX	LRRTM4	SIPA1L1
HPCAL1	BIN1	ARL6IP1	MSC-AS1	AC105052.4	ZBTB16	PTPN13	AC007563.2
CA10	COL27A1	LINC00893	RARB	AC051619.5	FRMD3	LINC01122	SPOCK3
PVT1	DGKB	HSP90AB1	AC073091.3	CACNB2	LRRN2	ADGRL3	CYP1B1-AS1
KCNIP2	AC025887.2	ATXN7L3B	AC109466.1	RAB11FIP3	PRKCE	SLC24A4	NDST3
AC008415.1	CAMK2N1	TOMM20	AC007389.1	CCDC3	KCNQ3	CA10	AC068051.1
ZNF804A	HPCAL1	AL592156.2	COL12A1	TMEM241	AC009899.1	LINC01250	EPB41L2
CEMIP2	AL109930.1	PCSK1N	GRIP1	USP54	MDGA2	LINC00276	PRELID2
PTPRO	CASC15	SYT11	HS3ST2	CDH13	RHBDL3	PVT1	LINC02306
KCTD16	LINC01484	OIP5-AS1	GRM3	CDH9	IQSEC1	SLIT3	TMEM65
TANC2	AL450352.1	FTL	AC008415.1	STX18-AS1	RNF213-AS1	NLGN4Y	ZFHX4
PTK2B	CDH9	ARPP19	LINC01414	SRRM3	SHISA9	CACNA1E	LINC01619
PPP4R4	TTC6	CAMK2N1	LYPD6B	PTPRO	MTSS1	PPP4R4	AC011287.1
DAB1	ROBO1	CREG2	CNTNAP4	LINC01937	XKR6	SORBS1	ADGRL2
ITGA9	AC008574.1	SOD2	CLMP	HHAT	CERS4	KIF13A	SLC24A4
LINC01331	PFKL	NCDN	CBLN2	EML2	DSCAM	TMEM108	ROBO1
LINC01378	SEMA3C	FAIM2	TDO2	CCN1	CDRT4	PLEKHA5	HHAT
GNG2	SH3RF2	TMEM59L	SERPINE2	GALNT17	PDE3B	AC008574.1	LRATD1
MOXD1	NTRK3	TLE5	BCAR3	AGAP1	SRRM4	KCND2	PHYHIP
FAM163A	CBARP	GABBR2	RORA	PPP6R2	FAM189A1	DOK6	TTC6
LRATD1	LZTS1	DST	FAM189A1	ATG7	FRMD4A	PDGFD	MAP7
AL157944.1	ADGRB2	SLC1A2	CLSTN2	STX8	BASP1-AS1	LINC00507	TSHZ2
KCNN2	NDUFA4	BEX1	ATP8B1	PRKCA	PRKAG2	PTK2B	ABI1
LINC00326	DAB1	CKB	GNAL	GIPC1	AC025809.1	TTC6	IPO5
LINC01197	LIME1	OLFM1	AC084816.1	KCNIP2	SLC8A3	LINC02263	HS6ST3
C1QL2	INTS1	BEX3	SLC22A10	TVP23C	PCDH11X	CSMD1	NCDN
ITPKA	ENC1	TSPYL1	TLL1	MTSS1	KCNMA1	FAM153CP	CDK19
NTRK3	MAN1A1	ATP6V0C	GABRG1	UBE4B	FARP1	KCNIP2	AL121768.1
SMAD3	AC110614.1	GPX4	MGLL	PPP4R4	CLMP	TANC2	DIAPH2
GREB1L	AC007563.2	DYNLL2	PCLO	AL513166.1	DOP1B	IL1RAPL1	MOXD1
CALN1	TRMT9B	ENC1	PTPRT	KCNQ3	DPP10	TTTY14	SESN1
AC016687.2	TNFRSF25	GNAS	LINC01202	MAML2	ACOT11	PPFIA2	PLEKHA5
AC004158.1	SIPA1L1	IDS	NKAIN2	AGBL4	KCNB1	DOCK10	LINC01500
TOX	BRSK2	UCHL1	AC025809.1	MACF1	ANTXR1	GALNT13	TMOD1
LRRTM4	ABCA2	CHN1	COL11A1	AL807742.1	SORCS2	TESPA1	CDH13
SGCD	AC020911.2	NGRN	MEGF10	AC009041.2	MYT1L	NFIA	ART3
LAMB1	NEUROD6	GABRB1	AC016687.2	RASGRF2	BICD1	AL008633.1	FRMD5
CCDC88C	VWC2L	LUC7L3	ANK1	DNM2	KCNQ1OT1	RFX3	KCTD16
FNBP1L	PHLDB2	NKTR	VWC2	HECW1	CPNE4	USP9Y	SORT1
TRPC6	PRKCA	CCPG1	AP003066.1	TESPA1	C20orf194	GNG2	GALNTL6
FSTL5	B4GALNT4	ANKRD30BL	TSHZ3	SIPA1L1	SEMA3E	GRIK4	MBNL1
HHAT	GAPDH	WDR60	SATB1-AS1	ZNF516	TBC1D22A	LINC01197	CACNB2
WDR64	EPB41L2	SRSF11	XIST	KCNK10	LRMDA	UTY	AC004160.1
TRMT9B	TMSB10	ZNF91	PDZRN4	PPIP5K1	LRP1B	DLGAP1	TANC2
GAREM1	AL365255.1	GOLGA4	ARL17B	AL139260.1	CACNA1B	P2RX7	LINC02263
VWC2L	KCNC3	PNN	SLC24A2	FAF1	GNAO1	CYP1B1-AS1	AC112481.2
SIPA1L1	NRGN	CHD5	LRRK1	PLEKHA5	HECW1	FKBP5	ITGA4
PTPN13	DPP7	GABRG3	LAMP5	KYAT1	FGFR1	LINC01331	TCF12
ABLIM1	CRLF1	GRM8	OCA2	SMG6	SLC22A10	PTPRO	AC093607.1
ENC1	CDH22	GLRB	DAPK2	SH3RF2	KIAA1211	NTRK3	ITPR1
TMEM132D	FAM153CP	GRIN3A	KIAA0319	AFF1	ZNF385D	FAM106A	AL591501.1
PLEKHA5	AC073578.2	GABRB2	CCDC68	TMEM233	SLC16A1-AS1	SYNJ2	GRK3
CXXC4	AC093607.1	MIF	CDH7	ARPP19	MDFIC	RCAN2	ACTB
TMEM108	TUBA1B	KCNMB2-AS1	CUX2	ATP8A2	SORCS3	TMEM132D	IL1RAPL1
CRLF1	ADAMTS3	BEX4	SLC8A3	ANKRD36	CAMTA1	MOXD1	PDGFD
PTK7	LRMP	LMO4	HS3ST4	AZIN1-AS1	SLCO3A1	LINC01484	GALNT13
LRMP	LENG8	AC069228.1	MROH7	DNAH6	CNTNAP4	CDH12	AL050403.2
ROS1	CA4	GABARAPL2	TRHDE	MEIS2	RXFP1	TMEM178B	NTRK3
IL1RAPL1	IL1RAPL1	ZNF385B	HPCAL1	AL136441.1	PWRN1	GRM1	CHRM3
ADAMTS9-AS2	AL157944.1	PDE5A	MAN2A1	AC025809.1	CELF4	KIRREL3	FAM163A
TMEM178B	AMDHD2	PPIA	CACNB4	CCBE1	FRMPD4	SNTB2	LMO3
LINC01250	SLCO2A1	SARAF	OTOGL	USP43	FSTL5	GRID2	PTPN13
RFX3	MRPL41	SNAP25	PCDH11X	C20orf194	SSBP3	PALMD	FGFR1OP2
INSYN2B	MIB2	SKP1	CTNNA2	GAREM1	MMD2	SEZ6L	PPP4R4
KIAA1211L	AC069133.1	LINC00486	ST6GAL2	CFAP221	SGSM1	LINC01378	PCDH8
PDGFD	CAMK2B	STMN1	EPHA6	LINC00970	ROBO2	KCNMB2-AS1	FGFR2
GLIS3	NACA	CCDC85B	AC073365.1	RFX3	DLGAP4	CACNB2	ATP8B4
LZTS1	RXFP1	SRP14	VIPR2	SNTB2	AP000943.2	SMAD3	LINC00507
BTBD9	PPFIA2	EEF1A1	LINC00507	ZNF721	DIP2C	AC004160.1	AMPH
BMPR1B	LINC01250	ARF1	GPR158	MYRIP	ST5	PTK2	DPP6
ART3	DOK6	UBB	CXXC4	AC008574.1	ZNF587B	ARFGEF3	MAP3K5
DCC	LINC00390	ATP6V1F	SAMD4A	BTBD9	AC016687.2	ART3	DPYD
LINC02232	AL033539.2	RAB6B	GRM8	GRIA4	GSE1	TMOD1	AC069133.1
IL12A-AS1	DCC	BHLHE41	CHRM2	ST5	LHFPL3	RGS6	GPR83
SORBS1	ICAM5	MTURN	FARP1	TTC6	SLIT3	CXXC4	NCKAP1
BRINP2	YJEFN3	CCNI	KCNH5	JAK1	RPTOR	TMEM132B	PTPRO
AC092902.4	SMAD3	DYNLL1	NRG1	SPIDR	SPOCK1	LAMB1	MPP6
GLP2R	SLC4A4	CCK	TMEM72-AS1	GADD45G	TRMT9B	GALNT18	PTH2R
GPR83	PHYHIP	H3F3B	ENC1	RAP1GAP2	SLC24A2	DTNB	CPSF6
TLL1	LINC02263	CNDP2	SPOCK1	TANGO6	TCF20	LINC02153	KCNIP4
PCDH8	CSMD1	UBE2M	NTN4	AKAP8L	COL12A1	KCNIP2-AS1	ANO5
TTC6	BICC1	BCL2L14	RANBP17	ABLIM2	MYRIP	AL353604.1	BTBD9
COL27A1	NDST3	LNX1-AS1	PKD2L1	FAM193A	ITGA8	DLEU2	CALN1
KCTD1	PLCXD3	ATP1A1	CYP1B1-AS1	GNG2	GARNL3	CDH18	AC005162.3
ZNF608	AC109466.1	AC079117.1	AGBL4	CCDC57	ASTN2	SPDYE2	GLP2R
NUP93	MAP3K5	LAMP5	PCBP3	ANKRD30BL	SEZ6L	DSCAML1	SGCD
CACNB2	CXXC4	BEX2	THSD7A	CACHD1	KCNK2	SEMA3C	AC087883.2
DPY19L1	TAFA1	RAB14	MERTK	EPHA6	PKNOX2	TIMP3	PLEKHA2
CCDC144A	TLL1	ATP5PF	SNTG1	PVT1	LINC02232	BRINP2	AC110614.1
SYNJ2	CNTNAP4	TUBB3	KHDRBS3	CCDC144A	ATXN7L1	AC007563.2	LINC01102
PLEKHA2	ARHGAP10	MTCH1	GPR161	OSBPL10	ELAVL3	AL157944.1	PRKAR2B
LINC01484	KIAA2012	SERINC1	MIR31HG	TTC7B	SIPA1L3	AFF3	WIPF3
RCAN2	ZFPM2	JUND	PRR16	KCNQ1OT1	CCDC92	AC005162.3	AC013652.1
ANO2	PDE7B	SGF29	HS3ST3B1	CDH18	CSMD2	ADAMTS9-AS2	SLAIN1
AK5	ETV1	AC027288.3	ARHGAP15	AC004951.1	SSH1	INSYN2B	PDE8B
DLGAP1	CRIP2	RAB11A	AC060765.2	FCHSD2	PDE4A	NEBL	ZNF804A
ARNT2	HSPA8	AC069437.1	ALDH1A1	KIF13A	PLXDC2	CACNA1C	MAPK1
COL11A1	ATP6V1F	GUK1	TTC39C	PRKAG2	UBE4B	TTC28	AL049828.1
PLCXD3	CNTN4	NDUFA4	KIF16B	MFSD11	SYN2	DGCR9	PSD3
GRIP1	GPC6	MYRIP	BACH2	CAMK1D	MAPT	SLC12A8	LINC01197
COBLL1	UQCRH	AL450384.2	RASGRF2	AC011287.1	ERC2	HPCAL1	TUT7
AC025887.2	CLCN7	TMA7	AC104689.2	KCTD16	PLXNA2	NFIB	CERKL
FKBP5	AC016687.2	ZFPM1	AL022068.1	ZEB1	NMNAT3	SPOCK3	ARNT2
AP003066.1	TESPA1	HPCA	MDGA2	FAM189A1	GRM5	AL136441.1	JAG1
SLC12A8	LINC00326	AP001825.1	GOLIM4	LRRTM4	KCNMB2-AS1	PXDN	PAM
CDH7	SELENOW	SELENOH	FUT8	HTR4	AP001825.1	CACNA2D1	DLGAP1
AC005162.3	SYN3	ENO1	PAPSS2	GRIK4	LINC02306	AC008691.1	DLEU2
CDH18	PALMD	PSAP	GABRG3-AS1	PATJ	AC008696.2	FAT4	PTK2B
TEK	AC009041.2	ATP6V1B2	AC009899.1	CUX1	AC110296.1	CACNA2D3	ST8SIA3
JAG1	CACNB2	PEG10	RASSF4	BDH1	PCDH9-AS2	GARNL3	GAB1
AL033539.2	AL353604.1	CNRIP1	AC246817.1	AC010997.3	AC016042.1	NLK	GDI1
ST6GALNAC5	ADAMTS9-AS2	CHRM2	ANO2	MAP3K5	DGKB	POLR2J3	BTG1
ATRNL1	CDH7	NMNAT3	DNAJC1	AC025159.1	LRRTM4	THSD7A	CDH12
CDH13	KIRREL3	PTPRT	CNIH3	BEX1	P2RY14	MEG3	OPCML
CLMP	FLNA	PWRN1	ST3GAL6	SLC13A3	LINC00507	RBFOX1	FOXP2
PRELID2	JUND	ZC3H12B	RUNX2	AC109466.1	AC069228.1	CYP1B1	IL1RAPL2
LINC02263	PVT1	MMD2	ABCC9	LRRK1	GRIA4	GAREM1	PTCHD4
AC013287.1	SRP14	IWS1	PHYHIP	LRRC8B	TIMP3	SGCD	VWC2L
GPC6	PPIA	PDE3B	KCNMB2	OPRM1	AC009041.2	SLC4A4	RORB
CDH12	RHPN1	KCNMB3	CDK18	SFI1	CHRM3-AS2	PCDH8	CASC15
P2RX7	FAM163A	NRG4	KIAA1211	KIF9-AS1	TTF2	AGAP1	TOX
ANKRD62	AC021613.1	TLK2	DNAJC5G	LUC7L	LINC00513	MAN1A1	PLCXD3
NECTIN3	ART3	PHLDB2	FCHSD2	AC068587.4	AC107223.1	ZNF609	AC109466.1
ARL4A	AC107223.1	DYSF	ITPK1	TLL1	CDH9	LINC02306	LRMP
NLK	CACNA2D1	FCHSD2	SLIT1	LARGE1	RFX3	MAP7	TRMT9B
CCBE1	LINC02822	INTS9	LINC02217	ABCA10	ZFPM2-AS1	ATRNL1	DPY19L1
LIPC	PKD2L1	ABCA10	IL1RAP	DIAPH2	TDG	ADAMTS3	AL033539.2
THSD7A	AL583827.1	CPNE4	GLDN	STARD13	IGSF10	UPP2	AC008415.1
COL24A1	PRAG1	SDK2	KLF3-AS1	FAM222B	AC091938.1	KCNN2	RORA
DAPK1	INHBA	SPATA6	HS6ST3	OPCML	CBLN2	PTPRR	COBLL1
ANK1	AC034268.2	DPP10	WLS	GABARAP	NECTIN3	RORB	SATB1-AS1
PTCHD4	SCG3	ASTN2	MRAP2	CALM2	AC008574.1	LINC00508	CXXC4
SATB1-AS1	AC008415.1	TSHZ2	BARD1	CAMK2N1	AL138828.1	FAM153B	TMTC2
CDH22	PCSK6	SLC35F1	AC027288.3	ENC1	AL132633.1	PLEKHA2	GRM3
TPD52L1	ZNF608	TOX	MEIS2	BEX3	PDE5A	SORBS2	FSTL5
ITPR1	COX7C	FNBP1L	KLHL5	SERPINE2	AL450384.2	AC015923.1	CDH7
SH3RF2	PCP4	TMEM132C	AC019197.1	SUB1	PDE7B	AL591501.1	PTPRT
RCN1	COX6A1	DDX6	BMPER	YWHAH	AP002370.2	AL049828.1	DCC
DTNB	NPDC1	DIPK1A	EMB	BEX2	KCTD16	LINC00342	SLC44A5
SLC35F1	NLGN4Y	NPM2	KCNK2	SELENOW	HS6ST3	KCTD1	TLL1
GRM3	GREM2	ARPP21	CFAP46	HSP90AA1	LRTM1	ECE2	PCLO
HS3ST2	CDH13	CERS4	SPAG16	OAZ1	AC015923.1	DPP6	PCDH11X
MIR3681HG	GULP1	ADCY7	KLHL32	CALM1	DLGAP2	PRELID2	CPNE4
DOCK10	MVD	DZIP1	PID1	DYNLL1	NAV2	KIF13B	RXFP1
RORA	AC106795.3	SCAPER	PLCH1	RTN4	AC077690.1	ENC1	SERPINE2
RAPGEF5	KIFC2	EPB41	NEK11	RGS4	KCNMB2	KCNIP4	MYRIP
CDK19	AL158058.1	SFPQ	ACOT11	GABARAPL2	LINC02822	KCNQ3	GPRIN3
GULP1	SLC24A4	PRR16	LRP1B	HSP90AB1	LINC01478	NECTIN3	KIAA0319
BICC1	CDH12	PDZRN4	AC005753.2	CALM3	TTTY14	AL583785.1	CLSTN2
AC092422.1	STRIP2	C8orf34	XKR6	THY1	PDZD2	PRKCI	KIAA1211
TLK1	BTBD9	ZEB1	PDE3B	ATP6V0C	KCNV2	GSE1	AC025809.1
FGFR2	SOD1	SOX2-OT	SEMA3C	NORAD	AC009835.1	EPB41L2	LINC02232
AC007563.2	VSTM2B	MGAT4C	NRXN3	CTXN1	AC069437.1	PARD3	WLS
COL12A1	KLHL5	AC068587.4	PLOD2	SUMO2	AC016598.2	LIPC	FNBP1L
ITGA4	GALNT18	GMDS-DT	ARHGAP29	BRK1	AC011287.1	HSPA12A	AC009899.1
CSMD1	ZNF804A	ALCAM	LINC01331	STMN1	EPHA6	GABRG1	NYAP2
TMTC2	PDE8B	ANKRD18A	AC110296.1	PRNP	USP9Y	GRIN2B	KLHL5
MYOM2	RHOT2	GHR	ASPH	TMEM59L	AL157944.1	CACNG3	COL12A1
WLS	KCNMB2	AC105383.1	AL033504.1	NRGN	LINC01331	EXPH5	ZNF704
CIT	FAM106A	HIP1	ROBO1	BEX4	AC008056.1	MICAL3	DPP10
MAN1C1	SLC24A2	ASIC2	PLEKHG1	EIF1	RAB11A	CCDC88C	CDHR3
TMEM132B	HAGHL	GPC5	CDK14	ATP5MPL	NECAB1	LRFN2	PLCH1
DPYD	HSP90AA1	NEK11	DPP10	JUND	AGBL4	KCNMA1	GRIP1
GPRIN3	RIMBP2	SCN1B	FAT1	HPCA	FLRT2	SNED1	LINC01902
ARFGEF3	FTL	MAP3K21	ST6GALNAC3	VXN	NKAIN2	TENM2	ST6GALNAC3
LINC02055	SLIT3	SLC25A24	GRIA4	HPCAL1	C12orf40	ERC2	AC073091.3
ZNF516	INSYN2B	EP300	RAPGEF4	ATP5F1E	AC090579.1	AC009041.2	AL450352.1
GREM2	IPCEF1	DIXDC1	PCDH8	PTMA	NLGN4Y	ATP6V1H	DNAH6
LINC00390	SNRPN	NASP	ATXN1	CCK	GALNTL6	GULP1	DAPK2
ONECUT2	KCNN2	PTCHD4	SLC5A4-AS1	UQCR11	CNTNAP5	KIF26B	ZNF385B
AC093607.1	SLC35F1	CFAP44	LINC02196	CEBPB	LINC00508	NHSL2	TRPM3
KIAA1211	DYNLRB1	BICC1	TWIST2	CDK5R1	AC110014.1	CIT	NKAIN2
POU6F2	GLIS3	RAMP1	GAB2	FKBP1A	AC023424.3	GMDS-DT	SPHKAP
AL450352.1	HS3ST4	DLC1	TSPAN9	GNG3	CCDC65	TMEM241	MEGF10
DAPK2	MICALL2	CCDC180	DGKB	CCDC85B	SPDYE2	KIAA1211L	FAM189A1
GALNT13	SNTB2	KAZN	SAMD5	PCDH8	ATRNL1	KDM5D	ACOT11
PTPRT	LINC01965	IQCA1	FGFR1	SERF2	ARHGAP26-AS1	MBNL1	NCALD
SLC4A4	CNRIP1	MDGA2	CDHR3	C1QTNF4	MS4A13	COL24A1	AP003066.1
SNTB2	SNCB	FBXO16	STXBP5-AS1	CREG2	RAP1GAP2	CDK19	EMB
UST	HS3ST2	CATSPERG	2024-03-03	UQCR10	GOLGA8B	KCNN3	POU6F2
ATP1B2	U95743.1	MDN1	LINC00342	ATP5MC3	KSR2	CACNA1B	ALOX12P2
ARHGAP26	PDZRN4	SOX5	MIR3681HG	TUBB2A	SPDYE5	CTDSPL	TSHZ3
PPFIA2	SDK1	AL138701.2	RETREG1	EIF1B	AC104781.2	RAD9A	HSPB1
AL583827.1	FAIM2	CEP128	ELAVL2	ATP6V1G1	CTNNA3	ARL4A	PTPRD
TDO2	ASPH	SUSD4	PTPRG-AS1	OLFM1	MEG3	AC004158.1	SLC35F1
PDE7B	FSTL5	PLPPR1	C1QL2	FTH1	GPC6	PTGER3	MSC-AS1
GABRG1	CNTN5	SEL1L3	NRSN1	VAMP2	AC058791.1	TSHZ2	NRG1
AC107223.1	ATP6V0C	FOXP2	GRM4	HOPX	SPDYE3	FOXP2	FRMD3
RXFP1	EFHD2	LRRC3B	PPP2R2B	MT3	LAMA2	DPY19L1	NEGR1
MOB1B	TMTC2	HOMER2	RORB-AS1	EIF4A2	ANKUB1	GABRG3	TRABD2A
CEP126	MDGA1	MSH4	PDGFD	ARF5	LINC00710	FSTL5	MIR3681HG
TYRO3	POU6F2	SVIP	UNC5D	AP1S1	FREM3	TRMT9B	CHRM2
AL049828.1	PRNP	ST6GAL2	PELI2	MAL2	AC027288.3	CLSTN2	PCBP3
TMOD1	VAMP2	HS3ST4	AC090578.1	TSPYL1	RAPH1	SLC35F1	MDGA2
RORB-AS1	RORA	RIT2	FOXP1	SRP14	GRID1	XIST	SEMA3E
CNGB1	Z68323.1	PCBP3	PCDH11Y	ATP1B1	AC013287.1	TOX	SPAG16
CACNA1E	MARCKS	MAMLD1	DLG5	ZBTB18	SCN1A-AS1	AL109930.1	TMEM72-AS1
ZFHX4	CLSTN2	LINC01277	FSHR	ATP6V1F	RYR2	PTPRT	AC073365.1
GABRB1	PCLO	TRANK1	GRIN2A	CFL1	AC130650.1	VWC2L	OCA2
AL591501.1	SLC17A7	SLC24A2	AC096576.2	PTMS	ADCY2	MYRIP	CNIH3
PTPRN2	GABRG1	FRAS1	GLIS3	NDUFA4	LINC02055	HS3ST4	FCHSD2
HSPA12A	STMN2	TLL1	AC034268.2	COX7C	PHACTR1	POU6F2	HSPA1A
AL008633.1	LINC02232	NAP1L3	KIAA1211L	NECTIN3	AC008067.1	GRIP1	GABRG3
DGKG	PCDH8	SPHKAP	AC096576.3	HINT1	AC022325.2	CASC15	KCNB2
KIRREL3	CHGA	HYDIN	MEG3	CHN1	LINC01378	IL1RAPL2	CDK18
STXBP5L	IDS	FSIP2-AS1	AP000829.1	SARAF	SNAP25-AS1	PTCHD4	FRMPD4
RFX2	TMSB4X	NGLY1	CABP1	NPTXR	KALRN	PCDH11Y	TMEFF2
SMYD3	COBLL1	MIR9-3HG	AC007368.1	ATP5PF	FAM106A	JAG1	CNTN5
GRM1	CTSD	SCN9A	AC023590.1	KCNV1	AC117453.1	LRMP	RHOBTB3
DLGAP2	SATB1-AS1	CEP250	P2RY14	FKBP1B	AC104827.1	HS3ST2	MRAP2
PTH2R	SERINC1	AC090578.1	CCDC144A	TMA7	OTUD7A	RANBP17	JUN
NR3C2	CPNE4	AC093879.1	AC069437.1	CDKN2D	AP002336.2	NEUROD1	AL138927.1
PRKD1	HSP90AB1	PIK3R2	TMEM132D	TPI1	KCND2	TMEM47	NMNAT3
SLC35F3	SATB1	GRM4	AC008056.1	DNAJA1	GRID2	PDZRN4	OSBPL10
SPECC1	AC068051.1	TMEM237	AC069228.1	JUN	KCNIP2	CAMK2N1	LINC01202
KCNIP4	TSPAN7	PNPLA7	AC011287.1	SNX3	LINC02153	RCN1	MTSS1
MEG3	DIRAS2	HIBCH	TMEM132B	CD81	AC117944.1	WLS	LINC01811
GALNT18	ACTB	AL157392.3	CA10	C4orf3	AC006504.2	NMNAT3	AL356534.1
CACNA1C	TOLLIP	HCG17	LUC7L2	GAPDH	AC131568.1	ITGA8	MDFIC
DPP6	LRRN3	CHSY3	AC016042.1	SCG5	AC004817.5	RORA	SCN9A
COL26A1	AC021134.1	ASXL3	RCAN2	DDN	RFX4	DCC	NEK11
PTK2	SPOCK1	POU2F2	VLDLR-AS1	GHITM	GLIS3	LINC02232	COL11A1
KIAA1217	MIR31HG	EPHB2	PRKCA	PPDPF	PRKCA-AS1	CPNE4	LINC01725
AC110614.1	NDRG4	PEX13	AC013287.1	TOMM7	LNX1-AS1	AC109466.1	NREP
KIF26B	NAP1L3	AC139887.2	NTM	FAU	TESPA1	TEK	KCNH5
FAM153CP	BEX1	LRRC4C	TMEM178B	RNASEK	PPFIA2-AS1	GPR83	RARB
FHOD3	ST8SIA1	C2orf27A	DLGAP2	SKP1	ZNF451-AS1	SEMA3E	GRM8
SESN1	BEX5	PTH2R	HDAC9	COX6A1	PLEKHA5	LINC01414	CAMK2D
LY86-AS1	TDO2	LRP6	AC015923.1	CKB	PTPRK	LRATD1	EPHA3
MAP7	AC127526.2	MRFAP1	AC117453.1	SCOC	AP005059.1	DLC1	CLMP
CTNND2	ARL6IP1	AC097376.3	AC104827.1	SOD1	AC034268.2	FCHSD2	CDK14
MYO1B	FKBP8	TSHZ3	CACNA2D3	UBB	AL589740.1	LINC01500	SMYD2
RBFOX1	FNBP1L	AZI2	FAM163A	SUMO3	AC112481.2	TOX3	BCAR3
EPB41L2	ITM2B	LGR4	PCDH9-AS2	AL136985.3	FILIP1L	OCA2	SNTG1
CACNA2D1	PTK7	CLEC2L	MED12L	YWHAG	STXBP6	NPTX2	AC092422.1
ZNF609	CALM3	DIRAS1	L3MBTL4	SEPTIN5	TTC6	KIAA1211	HS3ST5
NIN	MGLL	TSBP1-AS1	RAPGEF5	PEBP1	HOMER1	TLL1	LINC01821
ADAMTS3	LDHA	INPP5F	TAFA1	HSPA8	CELF2-AS2	ACOT11	PDE3B
KSR2	NPTX1	ATP6V1D	NAV2	GUK1	FAM153B	RXFP1	C8orf34
CTDSPL	NDUFA1	LINC02218	JUND	NDUFA1	PDXDC1	KAZN	CBLB
FRMD4A	ATP6V1B2	CHMP2B	TSPYL1	ATP6V1G2	CDH12	COL11A1	KCNK2
NIPAL2	PEBP1	TNNI3K	PTPRG	H2AFZ	AC005400.1	AC008415.1	HOPX
PCNT	NGRN	AC012358.3	TMEM108	NDUFA13	AL157938.3	LINC01811	TDO2
PIP5K1B	B3GALT2	DGLUCY	AP001825.1	ACTB	AP001831.1	AC025809.1	SLC8A3
LIMCH1	KHDRBS3	GOLGA6L4	AC099788.1	ATP6AP2	LINC01090	COL12A1	RETREG1
CACNA2D3	DPP10	CADM4	KCNQ1OT1	SNN	UTY	SLC29A4	DNAH14
MICAL3	PTCHD4	TSPOAP1	PTPRN2	CHCHD2	PPARGC1A	PDE7B	FUT8
RGS6	COL12A1	PHF11	STXBP5L	DNAJB6	CRLF3	BMPER	AL589693.1
UNC13A	CHRM2	ARNTL2	COL26A1	NDUFC2	DIAPH2-AS1	MOB1B	AL513166.2
FRMD5	UBE2QL1	ANKRD18B	CHKA	YWHAB	MALAT1	AC110491.1	LRRK1
GRM5	KAZN	RPGR	ARHGAP26	YPEL3	AC023590.1	AC069133.1	FMN1
KAZN	NTN4	SLC25A46	GARNL3	PPIA	MAK	ZNF385D	ABCC9
MYRIP	EIF4A2	RYR1	FNDC3B	CYCS	ADAMTS3	KITLG	RPH3A
AGBL4	LIPC	COX7B	TESPA1	ZFAND5	COL5A2	HOPX	RIMS1
NKAIN2	MSC-AS1	TVP23C	AP002370.2	APLP1	AL359706.1	SLC24A2	OPRM1
CLSTN2	AP003066.1	DCTN1	ITGA9	COPRS	LINC02296	TRIM22	UST
GABRG3	TPPP	GMPR2	AJ009632.2	TUBA1A	GRIA2	AC122707.1	ASTN2
CACNA1A	GPX4	MCU	AC068725.1	GPX4	AL031985.4	AC068051.1	CCDC68
MDGA2	ATP5MD	XYLT2	PRNP	NPTN	AL592043.1	LINC02248	ASPH
PCLO	BEX3	LAS1L	PRMT8	NDN	LINC00960	PLCXD3	CELF4
OPCML	AL136985.3	NELL1	LINC01090	UBL5	CEBPD	AL583827.1	ARHGAP29
NRG1	RASSF4	TLE4	SLC4A4	MARCKS	HNRNPDL	LINC00390	PHKB
DPP10	LDHB	SMG6	AC090579.1	MIF	AC073349.4	ASTN2	GRIN2A
CDHR3	SPARCL1	MAT2B	CHST9	SRP9	RARRES1	GLRA3	ENC1
CNTNAP2	YWHAG	RNF167	IL1RAPL1	SLITRK4	SRSF5	GRM3	ATP6V1H
PTPRD	AC092422.1	NPIPB5	RGS7	LINC02822	AL049869.3	GREM2	PRKCA
KCNQ3	ASTN2	PUS7	LINC01250	AC110491.1	AC008056.2	AC073091.3	TESPA1
LRP1B	ATP5MF	KCNIP3	AC079117.1	AL356010.2	PABPN1	PTK7	PRNP
RYR2	PCSK1	ITGA8	MAPK4	FTL	AC119868.2	SATB1-AS1	CLU
FAM189A1	GABRG2	ZMYM4	TMEM117	ITM2C	LSAMP-AS1	MROH7	GNG2
HIVEP3	CTXN1	CDK12	ACTB	TPT1	ART3	AP002989.1	SORBS1
ZNF704	CCDC85B	PIK3CB	NCALD	LMO3	AC068282.1	CLMP	ARFGEF3
CPNE4	LINC00508	FAAH2	SMAD3	COX6B1	FRMD6-AS2	TMEM59L	STEAP2
FMN1	NAT8L	LIN7B	AL627171.2	AL365255.1	AC006387.1	AL033539.2	YWHAH
HECW1	LY6H	NEIL1	ST6GALNAC5	CAMK2B	AP003049.2	ABCC9	ARL4A
SNTG1	TMEM160	ZNF398	PPFIA2-AS1	SAP18	LINC00626	ARHGAP10	CKB
CACNA1B	TSPYL4	SEMA3E	HUNK	FOXQ1	DOCK2	AL589693.1	GAREM1
NYAP2	CXXC5	COL12A1	TANC2	ARL6IP5	AC002463.1	GPRIN3	TMEM178B
PHACTR1	TSPYL1	PDCD7	AC022325.2	C1orf115	AC011369.1	PRAG1	ZNF516
FAM155A	NSMF	RCBTB2	PLEKHA5	GPR22	SERPINE2	CYP39A1	CBLN4
ATXN1	CEND1	NBEA	FAM106A	PGM2L1	JAKMIP2-AS1	AL450352.1	COL27A1
SLC44A5	EEF1A2	MIR3681HG	RGS6	ITM2B	ACADVL	TSHZ3	ARPP19
DLG2	PEG3	ZNF675	PCSK6	AL020994.2	DPYD-AS1	CDH7	LONRF2
NRG3	CDK5R1	CDRT4	NEK10	PFN2	DLEU1	BICC1	ITPKA
SRRM3	TMEM30A	A1BG-AS1	PLA2G4A	TCEAL7	AC097512.1	FNBP1L	NHSL2
DANT2	GRK2	CHRM3	SNCB	TMSB4X	IPO9-AS1	TDO2	BAIAP2
GRM8	TMEM259	GRIN2A	ADAMTS3	VSNL1	SYNGAP1-AS1	NECAB2	DPP10-AS3
KCNB2	LINC00710	GABRG2	AL138828.1	MORF4L1	AL596451.1	FBLN7	DOCK10
ZNF385B	BSG	PGRMC1	AC106795.3	SERINC3	AL160254.1	LINC02388	AC097512.1
MYT1L	PCSK1N	SCOC	AC053513.1	ATP5MD	AC093843.2	AC084816.1	ARSJ
FGF14	RAB11B	GRM7	GOLGA8B	RFK	CKMT2-AS1	AC092422.1	LINC02143
AFF3	RNF208	GRM3	GULP1	TUBA1B	AL357873.1	ST5	SFT2D2
STXBP5-AS1	INF2		PDE4B	BANF1	AC026202.2	GABRA2	ETV1
AGAP1	MAP1LC3A		AC004594.1	TUBB3	AC027018.1	PHLDB2	SNCB
GPR158	FSCN1		KCNMA1-AS1	AASDHPPT	AC090709.1	LINC02217	MGLL
SLC24A2	DIRAS1		FILIP1L	ATP6V0B	AL365356.1	AL138701.2	FAT4
ANKS1B	PRKAR1B		RCOR1	GRINA	THSD7A	LINC02338	LINC01484
CACNA1D	TTTY14		BICC1	UQCRB	AC091885.2	AC246817.1	SLC29A4
ADCY9	KCNF1		CHRM3	CYP46A1	AL138799.4	ZNF365	AC022414.1
FSTL4	CKB		MCHR2	PEA15	ONECUT2	SPHKAP	SOWAHA
KIAA0319	TUBB3		CHRM3-AS2	STUB1	DDX17	AKAP5	GRIK4
KLHL29	KLC2		DAPK1	LY6E	AP000462.1	RHOBTB3	UBC
NLGN1	RABAC1		CCSER1	TMEM160	AC074032.1	KCTD4	EGR3
DSCAM	SLC22A17		FAM53B	PCDH20	PLCH2	LINC02196	DNAJB1
AC009899.1	EIF1AX		MBOAT2	ATP5IF1	LINC02250	CAT	GRID1
FTX	SLC25A22		PAK1	NGRN	AC110614.1	GRM4	AGBL4
GHR	C9orf16		BRINP2	UBA52	RERG	LINC01902	RAPGEF4
FRMPD4	SGTA		CACNA1A	ARHGDIG	SYNC	GRIN1	ZEB1
KALRN	RAB3A		AC090709.1	C9orf16	TOM1L1	AC009878.2	MARK1
DNAJC1	PPDPF		C12orf40	DOK6	AC006355.2	MIR3681HG	CNTNAP2
MACROD2	ZFAND5		DLGAP1-AS5	LINC01331	AC026704.1	AC093607.1	ST8SIA1
NAV2	AL138828.1		ZDHHC11B	TGFBR3L	SPDYE1	FAM189A1	ATXN7L1
PDE3B	SYT1		AP004608.1	UQCRH	COL24A1	ADAMTS19	STXBP5
LINC00342	LINC02717		NIN	SPRED1	PNCK	ZNF704	TRHDE
LRRK1	C4orf48		CDH22	SLC25A4	TNFRSF25	CYP46A1	PAK5
ASTN2	C1QTNF4		GRIA3	RTL8C	CYP1B1	ITPKA	AC016745.1
LINC01811	GNB2		SRPK1	SET	GRIN1	AC093866.1	HIVEP1
BMPER	ADAP1		PLCB1	PRKAR1A	ARPP19	CDK18	KLF12
CNTN5	NORAD		NEDD9	NDUFC1	ENC1	GRM8	NAALAD2
CACNB4	PPP1R9B		STAT4	SEC61G	TMSB4X	DDN	CADM1
ADGRL3	NPTN		DLGAP1	ATP5F1D	CALM2	WFS1	RAB27B
NEGR1	FASN		LAMB1	NDUFB2	YWHAH	OPRM1	ELAVL4
RIMS1	PPP2R1A		AC025887.2	LDHA	GUK1	LRP1B	CADPS2
RARB	LNX1-AS1		CACNG3	EID1	CAMK2N1	MGLL	AC008014.1
LDB2	SPDYE2		AL354771.1	MRFAP1	ATP5MPL	ARHGAP6	ST3GAL6
PTPRG	PTMA		KCNN2	ITPKA	FTH1	MAPK1	PLA2R1
CADM2	AP001993.1		ADCY1	CBLN4	DDX5	KLHL5	MACROD2
TTLL11	SNRNP70		AC008696.2	GPR26	HOPX	PLCH1	CAPS2
PID1	VGF		AL583827.1	ARL6IP1	IGSF8	PDE10A	STXBP5-AS1
KCNMA1	CDC34		LRRTM4	SOWAHA	SEL1L3	AC021134.1	DNAJC1
TNRC6A	KDM5D		GCNT4	CALB1	SELENOW	FGFR1	LRP1B
ASIC2	AP002370.2		PTCHD1-AS	AL132633.1	GRIK2	EGR3	AIG1
CDK14	CDK5R2		SGCD	EIF4G2	GRIK4	TNFRSF25	LINC01414
MCTP1	ARHGDIA		GPC6	MPC2	GTF2IRD1	STEAP2	NR2F1-AS1
TENM4	PDP1		AC093879.1	ADRA2A	OSBP2	PAM	WWOX
PPP2R2B	TUBB2A		DIAPH2	ACTG1	NOS1AP	MUC19	CFAP161
CNIH3	GDI1		DCLK1	BEX5	ATP8A2	MIR31HG	HIVEP3
MACF1	RTN4R		AL160254.1	NAP1L2	MCF2L2	PLPPR4	RYR2
DOCK3	AC112196.1		AC073167.1	RRAGA	GRM7	CNTNAP4	KIF16B
GRIK2	NAPB		COL24A1	RAN	GRIA3	ITGAV	LRRC4C
OCA2	FXYD7		OTUD7A	RHOB	AJ009632.2	SGCG	L3MBTL4
AC073091.3	USP22		EML6	PNMA2	GRIA1	RGS20	HECW1
PCDH11X	MIF		FMN1	S100A6	CABLES1	VSTM2A	UNC13C
SAMD4A	YPEL3		LDLRAD4	IGFBP4	TSHZ3	AC099517.1	LINC02389
LINC01414	MN1		FAIM2	MZT1	AC109466.1	GABRG3-AS1	AL445623.2
AC060765.2	USP9Y		SLC24A4	VDAC1	STIMATE	AC007614.1	BICD1
HS3ST4	TBR1		CDH9	COX8A	DIXDC1	STXBP5-AS1	PTPRM
PDE4B	ARHGDIG		GALNTL6	NNAT	SLIT1	ZNF385B	LHFPL6
TRPM3	GABRD		PPP4R4	TOMM5	CHRM2	CNGB1	AC113383.1
ST6GALNAC3	USP11		MAP3K5	EEF1A1	CNIH3	COBLL1	NLGN1
CAMK2D	CCK		LINC01197	COX4I1	FCHSD2	PPARG	LINC01680
MSC-AS1	MMP17		LINC02306	SERINC1	DGKG	DPP10	PRUNE2
AC084816.1	FBXW5		EXPH5	FEM1C	CDH11	LRRC37A2	ANKRD44
FCHSD2	GPC1		AC008574.1	RABAC1	LMCD1-AS1	SPOCK1	UTRN
KLHL5	GLS		PDE8B	CX3CL1	PCSK5	SNTG1	AC008127.1
TMEM72-AS1	MTPN		AL157944.1	UCHL1	LUZP2	ARL17B	VPS41
LHFPL6	GP1BB		PRAG1	MICOS10	HRH2	NRG1	CTNNA2
RAB27B	GRINA		PDE7B	MAN1A1	TLE4	C8orf34	GRIN2B
PWRN1	FZD3		SYN3	HSPH1	SLC17A7	AC073578.2	SPRY4-AS1
PRR16	ATP5F1D		PALMD	COX7A2	PTCHD4	ITPRID2	AC093610.1
TSHZ3	KCNQ2		LINC00276	H3F3B	ETV1	MDGA2	GNG12-AS1
NMNAT3	AC245060.5		KCNK13	AKAP5	ITPK1	CCDC144NL	CHRM5
AP000943.2	RNF11		GAREM1	ATP2B1	CAMK2D	FLRT2	AC009264.1
AC025809.1	SLC4A7		SH3RF2	POLR2I	AC008415.1	CHRM2	PID1
LINC02217	RTN3		SPON2	ISCU	ARSJ	FRMD3	AP000943.3
LINC01821	LINC02153		IL12A-AS1	IGFBP5	CAMK2G	JUN	GABRG3-AS1
ATP8B1	FTH1		AL365255.1	LAGE3	CDH7	GABRB1	AC012404.1
RHBDL3	PPP1R37		AC092902.4	LINC02652	IPCEF1	LRRC8B	TEK
LSAMP	CTBP1		TTC6	AL161772.1	MGLL	GRIA2	FGF1
GRM7	PKD1		AC092640.1	POLR2L	ACTB	ARNT2	RBM20
KCNH7	UTY		TRIM36	MMD	GAS7	TAFA1	AP005264.5
ZEB1	SLC9A6		RFX3	C3orf80	ARRB1	PCNT	AC106795.3
KLHL32	TMEM59L		LINC00390	ARL4A	ALDH1A2	MFSD4B	ST5
NEK11	PNMA2		STXBP6	GRIK5	FNBP1L	TMEM65	AL596451.1
DLC1	NAP1L2		MIR3659HG	RORA	DYNLL1	MAPK4	NRSN1
LINC01902	TOMM20		AC007563.2	TOX	UQCR11	ABI1	PCP4
KCNK2	GABRA1		ROS1	LRMP	HINT1	ATF7IP2	AC068931.1
EPHA3	AC078909.1		CCDC88C	POU6F2	DPY19L1	ST6GALNAC5	ADTRP
FRMD3	ECE2		STYK1	BCAR3	PCP4	ACAP2	ST6GAL2
FARP1	NTM		NDST3	TSHZ2	PLCXD3	GPC6	AC098617.1
PDE10A	CCDC88C		INSYN2B	GABRG3	EIF4A2	AL391840.1	GRIN3A
BCAR3	AC009835.1		PTK2B	DCC	VAMP2	ROCK2	DLC1
LINC02389	PSAP		RFX2	AC084816.1	WLS	ANO2	EIF1B-AS1
BICD1	GABRB3		GLRA3	RORB	SPHKAP	CDH22	GRIK3
ST5	LAMB1		PTPRO	SPOCK1	NCDN	DPYD	GRIA2
NCK2	TMEM108		ITGA4	ACOT11	OAZ1	ITGB8	KCTD8
L3MBTL4	CCDC144A		AC005972.3	MROH7	ATP6V1G2	IGFBP5	PPARG
ACOT11	CYP1B1-AS1		ZNF804A	GRM8	EFHD2	SESN1	GRIA1
KCNQ1OT1	CKMT2-AS1		LINC02552	SLC24A2	TMA7	CTNNAL1	HSPH1
LINC01725	AC092902.4		LANCL3	AC246817.1	CXXC4	ACTN1	LRRC8B
SYNDIG1	GLRA3		LRATD1	VWC2L	GNG3	GRIK2	ATP2B1
KHDRBS3	GAREM1		DAB1	PLCXD3	PFN2	CCBE1	PVT1
ROBO2	EFR3B		PIP5K1B	PTK7	BEX3	DCLK2	MBNL2
PRUNE2	CCDC65		PVT1	PCBP3	GABRA1	TTTY10	CALM3
TRAF3IP2-AS1	CA10		TEK	CDHR3	C9orf16	OPCML	GRIA3
DNAH6	PANTR1		AL355672.1	AC011603.2	ATP5MD	HYDIN	AL157944.1
MIR181A1HG	TMEM178B		GREB1L	FOXN3	COPS9	AC025887.2	HRH1
XKR6	KCNMB2-AS1		LZTS1	AL158077.2	VSNL1	DSCAM	DNAJA4
LRRC4C	LINC01090		CDH12	TSHZ3	ENO2	AC092902.4	EGR4
KIF16B	TANC2		AC009041.2	LINC01414	RGS4	DDX3Y	JUNB
SPOCK1	AC069228.1		CAT	NMNAT3	NDUFA4	TG	ATF3
FGF12	DIAPH2		GNG2	PCDH11X	TMEM59L	ARHGAP26	INHBA
KHDRBS2	MALAT1		SEC14L1	TMEM72-AS1	COX6A1	AC016687.2	SH3RF2
AL445623.2	AC110296.1		SIPA1L1	LRMDA	ATP5ME	ZNF516	PTGS2
MTSS1	ITGA9		IPO5	C8orf86	COX7C	AP003066.1	AC005400.1
AUTS2	RCAN2		CNGB1	CNTNAP4	CALM3	PLCXD2	EGR1
NCALD	AL589740.1		SNTB2	MIR31HG	FTL	ATP1B2	PCDH9-AS2
TAFA2	CACNG3		NTRK3	KIAA1211	SRP14	SATB1	FOSB
MCF2L2	MAPK4		CACNB2	HS3ST4	UCHL1	STMN1	AC090579.1
UNC5D	DOCK2		AC004158.1	ASTN2	ATP5MF	TMTC2	FOS
MROH7	RGS6		KIF13A	GHR	CCK	INHBA-AS1	AC027288.3
NRXN3	TLK1		ARHGAP10	ADAMTS19	NORAD	IPCEF1	AC093879.1
FOXP1	DLGAP1		GYG2	RXFP1	ATP5F1E	ALCAM	FOSL2
SPRY1	TRERF1		JAG1	WSCD2	SKP1	NREP	RGS20
ARSJ	IPO9-AS1		LINC01117	COL28A1	COX8A	RARB	CCNG2
INHBA-AS1	SLC25A29		TMOD1	TMEM163	COX7A2	AC027251.1	SYNJ2
PHLDB2	DLGAP2		MAN1C1	GRM4	RTN4	GRIA1	CRIP2
SPHKAP	CPNE8		CCBE1	KCND3	ATP1B1	KIAA1217	TRIM22
TRIM22	TMEM132B		CYP1B1	AC108519.1	CHN1	LINC01605	H3F3B
RUNX2	VLDLR-AS1		KCNIP2	FOXP1	CALM1	ASIC2	IFRD1
GRIN1	AC022325.2		INHBA-AS1	SLC38A11	MLLT11	LEKR1	HTR2B
TMEM59L	CHRM3		AC093817.2	SLC8B1	COX4I1	TUBA1B	INHBA-AS1
PRXL2A	CDH18		AC110614.1	DSCAM	UQCRQ	ATP8B4	AC124312.5
HOPX	PLEKHA5		PLEKHA2	COBLL1	TOMM7	AP002370.2	AC099788.1
CKB	GRIN2B		AC007614.1	SLC35F1	STMN1	LY86-AS1	AC073091.4
PHYHIP	FREM3		LINC02055	TMTC2	CCNI	ARPP19	AC091885.2
ATP2B1	CHRM3-AS2		KCNMB2-AS1	FARP2	UQCRB	SOWAHA	SCN1A-AS1
CRIP2	POLR2J3		GLDC	CARMIL1	SNAP25	PRKCG	IL7
THY1	AC117453.1		FGFR2	ITPK1	COX5B	NPTXR	AC002429.2
MT2A	AC077690.1		AGBL1	AC009120.2	UQCR10	THY1	ANKUB1
CAMK2A	HOPX		AC021613.1	PRUNE2	NRGN	PRNP	AP003086.2
IGFBP4	PRKCA-AS1		KCTD16	ALG1L9P	TSPYL1	APLP1	TUBA1A
SEC14L1	LINC01478		SPOCK3	SNTG1	PPIA	HSPH1	AC004594.1
CAMK2N1	AC119868.2		EML1	GRIP1	NDUFB8	CDK5R1	AC053513.1
ATP6V0C	AC093817.2		NFIB	ATP8B1	BEX1	TNFSF13B	GABRB3
ATP6V1H	HOMER1		PTPN13	LINC01725	RNF220	AL136985.3	CEMIP2
GRIN2B	RFX4		SORBS1	ARHGAP12	PFDN5	NPTX1	PGRMC1
MDFIC	AGBL1		TPD52L1	PRKRIP1	ATP5PF	FABP7	AC090709.1
PCBP3	ADAMTS9-AS1	GLCE	DLC1	ARL6IP1	CRLF1	AC104827.1
NTN4	NFIB		LINC00326	WDR60	GAP43	HTR1E	AC073167.1
ST6GAL2	AC005482.1		VWA3A	PPP1R16B	KIF3C	LINC01515	AC009554.1
LINC01202	ITPR2		GRM7	SLCO3A1	LINGO1	KIAA1958	AC004039.1
PAPSS2	TMEM65		ST5	ZNF586	BASP1	HIVEP3	AC023590.1
MGLL	AC016598.2		ARSJ	ANKRD18A	YWHAG	LINC00970	RNF217-AS1
RHOBTB3	LINC01197		FSTL4	KHDRBS3	GPX4	WDPCP	PCA3
RNF182	CAMK4		NCK2	EXD3	GABARAPL2	AL158077.2	TUBA1B
CDK18	CYP46A1		GPR83	ST3GAL6	GABRD	SLCO3A1	PDXDC1
SEMA3E	KCNN3		ZMAT4	CLIP2	BEX2	AGBL4	LINC00710
AC104689.2	CNGB1		ACVR1C	FOXP2	SNN	AL513166.1	GRM5-AS1
AL589693.1	PAMR1		FAM13C	SPAG16	CYCS	CSMD2	AL357873.1
ABCC9	STXBP5		AC099517.1	DPF3	AP1S1	SEL1L3	AL139294.1
RASSF4	ADGRL3		EPHA3	CDRT4	TMEM160	SDK1	FILIP1L
ARHGAP29	AL138694.1		GASK1B	XKR6	UBL5	KLHL29	AL160254.1
SMYD2	AC015923.1		KAZN-AS1	PTPRN2	TMSB10	CACNA1A	ZRANB2-AS2
TBL1X	DTNB		ASTN2	DPY19L1	FXYD1	AL353586.1	GABRD
PLCH1	GRIA2		KCNB2	COL6A1	COX6B1	SLC35F3	GABBR1
AC099517.1	MAN1C1		AC021733.4	ANKRD36C	BEX4	DPH6	PEG10
PARVA	CACNA1E		LINC02389	CNTNAP3	FKBP1A	DIRC3	LBH
GLDN	MED12L		PKNOX2	EFNA5	TPI1	RYR3	ITGAV
ADAMTS19	GABRA2		GABRB3	CXXC4-AS1	GABRB2	GRID1	DOK5
PLOD2	PTH2R		ZSWIM6	DPP10	PACS1	TNRC6A	TSPYL1
ST3GAL6	RIN1		KIRREL3	RFLNA	CACNB4	XKR6	ZNF184
SYT9	GNG2		DTNB	ANK1	PID1	PRKY	GABARAPL2
CFAP161	GREB1L		IGSF11	ATXN7L1		FOXN3	GABRA1
SAMD5	CHKA		AC011995.2	BICD1		TNIK	SLC17A7
CCDC39	GABRB2		FAT3	ARSG		JUND	TMEM47
RANBP17	LRP1B		LRRC8B	RETREG1		AZIN1-AS1	TSPYL4
RETREG1	MDGA2		NLK	PKNOX2		ATP6V0C	EEF1A1
GRIK3	CALM1		NEBL	MSC-AS1		CXXC4-AS1	LONRF3
HSPB1	SYN2		SHROOM3	ABLIM3		AC025159.1	ELK1
SLC22A10	KIF1A		MLIP	LAMA4		KLHL32	PEA15
SPAG16	CADM2		CIT	AC113383.1		ZBTB16	GAPDH
HTR1E	PGRMC1		CCNYL1	ZMAT4		SETBP1	NPTXR
GARNL3	GABARAP		TLK1	UNC5D		TRPM3	AKAP5
EML5	BRK1		RGL1	GLDN		MCTP1	PRKCG
TTC28	NDUFB8		PHACTR3	HS3ST2		SNTG2	YWHAG
MED12L	RNASEK		EPB41L3	NKAIN1		NOS1AP	TANC1
AC092640.1	GNG3		ERC2	ME3		RBFOX3	TACR3
	BEX2		KCTD1	ANKFN1		C8orf86	APLP1
	ATP5PF		GRID1	RALGPS1		ATP8A2	PKM
	ATP5F1E		CTNND2	GMDS-DT		AL592183.1	UBB
	ATP5MPL		AC006387.1	NRG1		ZFY
	HINT1		UNC13A	LINC01821		AC092683.1
	SCG5		SLC12A2	PLEKHG1		MTSS1
	FIS1		COL4A2	CPNE4		ANTXR1
	FGF1		NEDD4L	PDE4A		EFNA5
	NEDD8		SVOP	SLC5A4-AS1		AC068587.4
	CYCS		NECTIN3	FBN1		AC012404.1
	EEF1G		NPTX1	KIAA1958		LARGE1
	AL442003.1		ELK1	SNHG14		KHDRBS3
	COX6B1		PNMA2	SCAPER		CCDC3
	COX7A2		CDK5R1	IL1RAPL2		SEMA3A
	UQCR10		NRGN	ST8SIA1		NORAD
	NDUFA13		AC015943.1	TRNAU1AP		CCK
	TPI1		TUBB4A	AP003066.1		AL359232.1
	UBB		ARL6IP1	AL109930.1		ALDH1A2
	SUMO2		TMEM59L	GRM3		SH3RF3
	FAU		THY1	CAMK2G		ATXN1
	TUBA1A		IDS	FMN1		GRIK3
	PARK7		PCSK1N	CAMK2D		NFASC
	TCEAL7		EXT1	LRP1B		PRKAG2
	MDH1		CTNND1	TDO2		TBC1D22A
	SAP18		KCNH1	LINC01902		CACNA1D
	AC012404.1		CALM1	RAD9A		DANT2
	UBL5		EIF4A2	BMPR1B		ERC1
	MGST3		ATP6V0C	ADAMTS9-AS2	SNHG14
	DYNLL1		Z68323.1	LIPC		ANKS1B
	DOC2A		ETV1	MDGA1		BICD1
	ATP5MC3		SPHKAP	ROBO1		AL807742.1
	RHBDL1		CAMK2N1	LINC02306		TENM1
	MLLT11		AC073048.1	ZNF804A		ICA1
	DDX24		IGDCC3	THSD7A		FTX
	AC091885.2		LINC01484	AC025887.2		HS3ST5
	GABARAPL1		ADAMTS9-AS2	KCNN2		TMEM72-AS1
	GABARAPL2		VSTM2A	ARHGAP10		MRPL41
	GRM3		HTR4	AL583827.1		MACROD2
	CLU		ADGRF5	LINC00507		TVP23C
	SERF2		SLC12A8	MPP6		CABCOCO1
	UST		LINC02296	GPC6		VWA3A
	TBL1X		PRKG2	FAT4		LY6H
	2024-03-03		SYT10	EXPH5		PHYHIP
	EEF1A1		FHOD3	GRID2		FSCN1
	SNTG1		TLN2	FAM163A		HEY1
	GRID2		AC110014.1	LINC02055		LINC02143
	MIR137HG		MOB1B	LINC01500		AL133346.1
	NECAB1		SLIT2	GALNT13		YJEFN3
	AL132633.1		NR3C2	AC013265.1		ACAP3
	AC127526.1		RIN3	COL24A1		ATP2A2
	ACVR1C		AC068286.2	AL033539.2		RHBDD2
	LINC00276		EPHX4	SLC29A4		GRINA
	LINC02055		AC107223.1	ZNF608		CALM3
			TMEM65	SDK1		NRGN
			KCNN3	AL589740.1		EIF4A2
			GRIA1	AL359924.1		SNCB
			MEF2C-AS2	AL122014.1		YWHAG
			SORCS2	CRYBG3		BEX3
			TRAPPC9	AC122707.1		YWHAH
			GRIN2B	DACT1		HSP90AB1
			PRXL2A	CLIC6		NAP1L3
			RCN1	GLRA3		NGRN
			FAM153CP	ITGA4		ACTB
			NUP93	AL157769.1		TMSB10
			LRRC2	ACVR1C		HSP90AA1
			MAML2	GALNTL6		SELENOW
			SGCG	CDK18		SERF2
			GABBR2	CCDC88C		CALM2
			LINC02669	KITLG		PSAP
			TRIM54	ART3		GAPDH
			PTPRD	LINC01102		TSPYL1
			HABP4	FREM3		VAMP2
			TGFBR1	AC016687.2		TUBB2A
			PLCXD2	TMEM65		RAB3A
			AC108749.1	AC034195.1		OLFM1
			TRIM22	AL450352.1		TUBB4A
			RCSD1	LINC01965		CALM1
			GLRB	CARD18		GDI1
			ST8SIA1	AC008415.1		ARL6IP1
			CPNE9	NEUROD1		PPDPF
			PDE4A	FGFR1		ENO2
			ELAVL4	LINC02197		B4GAT1
			FHIT	ADAMTS9-AS1	TOLLIP
			GRIK2	PLEKHF2		HSPA1A
			TRERF1	PLPPR4		ZBTB18
			AC093607.1	FAM106A		HSPB1
			AL162719.1	EFHD2		BEX1
			CRLF1	MN1		ZFAND5
			SLC25A12	SLC4A4		PPIA
			SERINC5	TMEM196		ITM2B
			ELOVL5	PRKG2		CCDC85B
			LNX1-AS1	GRM1		GPX4
			GRIA2	PPFIA2		ATP6V1G2
			HOPX	AC116345.1		OAZ1
			MYO1B	LAMB1		UQCRH
			ADCYAP1	BTBD3		BNIP3
			AC005162.3	AC117453.1		NAT8L
			BTBD9	PRKD1		PFN2
			SPECC1	ADGRL2		FAIM2
			ZNF184	CCDC68		LY6E
			ART3	KCND2		CKB
			AL390755.1	EYS		RTL8C
			ZNF516	LINC01135		SLC17A7
			GRINA	C6orf141		UQCR11
			APLP1	CASC15		MTPN
			GNAS	LINC01931		NDUFA4
			PPP2R1A	RGS20		PTMA
			FKBP8	KCNK2		FKBP8
			VAMP2	HRH3		HPCA
			NORAD	PLCH1		PNMA2
			HSP90AB1	AC093607.1		CEND1
			NAP1L3	ALDH1A1		EIF1
			TUBA1B	AC097512.1		PKM
			BSG	PDGFD		SARAF
			PSAP	MDFIC		CFL1
			OAZ1	CACNA2D1		SOD1
			CLU	FBLN7		NAPB
			DKK3	PPARG		ATP1B1
			TSPYL4	INHBA-AS1		TTC9B
			GRIN1	FGF13		ISCU
			NAP1L2	VIPR2		ATP6V1B2
			TOMM20	KCNMB2-AS1		SKP1
			SYN1	LINC01358		TMEM160
			UBQLN2	PTGER3		MIF
			GAPDH	GPRIN3		RGS4
			CALM2	RERGL		SRP14
			RHBDD2	PALMD		SLC12A5
			PEA15	DLG5		MARCKS
			SERINC1	PRAG1		CHN1
			OLFM1	AL162457.2		SYP
			EEF1A2	CHRM3		NCDN
			PTMS	RAPH1		PGAM1
			RAB3A	TBL1X		ATP5MPL
			NCDN	CA10		MTCH1
			ARPP19	AC005162.3		DPYSL2
			YPEL3	ZDHHC22		TUBB
			GDI1	PLD1		GHITM
			YWHAG	C3orf70		KCNJ4
			EEF1A1	TRMT9B		FTH1
			PGRMC1	PANTR1		RHOB
			PEG3	AC069133.1		COX6A1
			ARF1	AC073578.2		GNG3
			USP22	AC117834.1		UQCR10
			SNN	SPRY1		EIF1AX
			ATP1B1	FNBP1L		RNF208
			PTMA	IL1RAPL1		DYNLL1
			ENO2	RORB-AS1		SLC22A17
			PCBP1	DOK5		CLSTN1
			CTSD	AC004160.1		FKBP1A
			CEND1	CAMK4		TSPYL4
			WDR82	UACA		TUBA4A
			EIF1AX	GRIN2B		CAMKV
			CXXC5	TNFRSF19		RTN4
			C1orf115	IFITM10		PEA15
			SOWAHA	RASSF4		CTSD
			WBP2	EML1		PEBP1
			PPIA	RETREG2		NEUROD6
			EFHD2	MTCH1		HSPA1B
			CKB	RAC1		TPI1
			RNF208	LMO4		TUBB3
			EID1	PCSK1N		MLLT11
			FTL	SNU13		GNAS
			BEX1	GABBR1		AP2M1
			RTL8C	PSD3		MRPS24
			TLE5	MAPK1		PPP2CA
			SUMO3	SPARC		C9orf16
			DYNLL2	NETO2		ATP6V1F
			MTPN	SLITRK5		ATP5MF
			H1FX	HAS2-AS1		UBB
			C5orf24	PPFIA2-AS1		NAP1L2
			RUNDC3A	C11orf87		SERINC1
			SLC17A7	EGR3		MORF4L1
			EIF1	RCN1		GABARAP
			BLCAP	PRKCG		SUMO3
			ARF3	TMEM47		NDUFA3
			OIP5-AS1	PRKCA-AS1		UBL5
			NGRN	FOXG1		PRKAR1A
			NEUROD2	CNR1		SERINC3
			BAIAP2	JAG1		PIN1
			CREG2	CUX2		ATP6AP1
			GRK2	LRATD1		NUDT4
			AMPD2	ITGAV		CHGA
			CAMKV	AC021613.1		PRDX1
			STMN3	CAT		DYNLRB1
			LIN7C	EPB41L2		UCHL1
			CCK	SMAD3		ATP5ME
			H3F3A	KIRREL3		FXYD6
			CAMK2B	COL12A1		ATP6AP2
			H2AFV	LINC00390		RNF187
			HAPLN4	AC027251.1		CAP2
			MORF4L1	INHBA		COX6B1
			DLG4	MIR3659HG		FTL
			ACTG1	IPO5		ACTG1
			SUMO2	NTM		ATP1A3
			LY6E	ATF3		RTN1
			PNMA8B	FOS		TAGLN3
			ATN1	DAPK2		SIRPA
			LY6H	BTG1		MYL6
			FBXL16	AC021134.1		TCEAL7
			YWHAB	PDZRN4		SCOC
			PPDPF	AC099517.1		HINT1
			YWHAH	FSTL5		MT3
			GPX4	GRIK3		EID1
			MLF2	DACH1		UBC
			FAM217B	ABCC9		METTL26
			SYNGR3	CDH7		UBQLN2
			DNAJB2	PHLDB2		FKBP4
			CLIP3	ARSJ		BEX2
			RASD1	CLMP		ATP5MC3
			NEUROD1	SATB1-AS1		ELOB
			DYNLL1	PGRMC1		PPP2R1A
			SLC25A22	HSPA1A		YWHAB
			H1F0	CRIP2		STMN2
			KBTBD6	UBC		GABARAPL2
			HNRNPH2	SSTR1		TPRG1L
			RAC1	BTBD8		TMSB4X
			HEXIM1	ARPC5		EIF4G2
			CDIP1	SNAP25		TRMT112
			TMSB4X	CXXC4		SULT4A1
			TAGLN3	THRA		DYNLL2
			ATP6V1B2	CLTB		HIGD1A
			JUN	VSTM2L		EIF1B
			NUCKS1	AC069228.1		SYT4
			DDN	ADGRB2		HSPA8
			PKM	ARF1		C11orf87
			HPCA	HSPA5		PDP1
			NAT8L	TCEAL2		KLC1
			PDXP	CTXN3		NPDC1
			SLC38A2	SCG2		EEF2
			PNMA8A	NCDN		GABRA5
			MARCKS	ATP5ME		ELAVL4
			SATB1	ELOB		NDRG4
			CFL1	GABRA4		KCNAB1
			CTXN1	AC024270.5		ALDOC
			PGAM1	PENK		TRHDE
			TOLLIP	MYO16		ALDH1A1
			HNRNPK	PCDH7		NUAK1
			AASDHPPT	POU3F1		KCNH5
			PRRT2	MKRN3		PARM1
			CALY	PKIA		RPRM
			ATP6V1G2	MLIP		LRRN3
			AGAP3	AC018742.1		SLC44A5
			SLC22A17	NFIB		LINC01202
			MAPK1	U95743.1		SNRPN
			PRRT1	RNF150		EFHD2
			PNMA1	PLPPR1		PNMA8A
			PEBP1	FLRT2		PCLO
			CHN1	LINC02714		MAP1B
			ARL6IP5	TAFA1		AC104689.2
			HTR2A	CDH12		SEPTIN7
			USP25	RNF152		GABRA1
			ARFGEF3	USP46		AL356295.1
			LMF1	LINC01007		RORB-AS1
			RIC3	ST8SIA3		NTN4
			AL589693.1	GDA		C1QTNF4
			FRMD3	FZD3		HTR3B
			TRPM3	DDRGK1		ADRA1B
			SCHLAP1	GPM6A		GRM7
			LSAMP	AC119868.2		NKAIN2
			AL353709.1	GRIA1		PDE4A
			GABRA5	SLC17A7		DNAJC1
			KBTBD12	RIC3		LHFPL6
			CNTNAP2	GRIA3		LRRK1
			NMNAT3	HRH2		SPAG16
			TNIK	SLC1A2		KBTBD12
			RIMS1	GABRA1		AC009899.1
			CELF4	GABRB2		KIAA0319
			GRIK4			PAPSS2
			ARL4A			GPR158
			CNRIP1			FOXP1
			ATP1B2			TLE4
			ALCAM			TTC39C
			EDIL3			PELI2
			GPRIN3			CACNB4
			LRRN3			NCK2
			TCF4			ITPK1
			AC021134.1			GLDN
			AC113383.1			CADPS2
			OPRM1			RMST
			PWRN1			CDHR3
			ST6GAL1			BCAR3
			SULF2			PAQR7
			HRH2			IPO5
			AC097512.1			C1QL2
			GABARAPL1			TRIM36
			LINC01378			GPR22
			ITPKA			SLC1A3
			SYNPO			PCSK5
			IRS2			AC002070.1
			CEMIP2			CAMK1D
			VSNL1			AC005237.1
			PRKAR1A			KSR2
			CEBPB			SLC16A1-AS1
			RAB6B			MCC
			MAPK3			UST
			CALM3			TBL1X
			GABRA1			MRAP2
			AP2M1			RASSF4
			FXYD6			AL353709.1
			GRID2			MDFIC
			GABARAPL2			GRIA3
			ARHGEF25			HTR2A
						MAL2
						CTXN1
						CPLX2
						DHCR24
						GUK1
						PGRMC1
						PAPOLA
						HRH1
						GABRD
						ATP2B1
						NBAS
						ZNF804A
						LONRF3
						GABRB2
						RAB3B
						NRSN1
						TUBB4B
						PGK1
						PRDX5
						STMN4
						ATP5IF1
						TCEAL2
						PNMA8B
						COX6C
						AP2S1
						PREPL
						HRH2
						GRIK5
						PLXNA4
						NETO1
						OPRD1
						SLCO2A1
						KCNIP1
						HTR2C
						SAMD4A
						TNNT2
						AC115622.1
						AC138123.1
						ADTRP
						ROR1
						FER1L6-AS2
						LHFPL3
						CARMIL1
						AGBL3
						SLC1A2
						TRHDE-AS1
						GPLD1
						RBMS1
						STARD13
						AC090578.1
						GRIN2A
						PHACTR1
						PLCB4
						DLG2
						GABBR2
